# Supplementary material for: Biochemical engineering of 5hmdC-DNA using a Tet3 double-mutant
Source: Comput Struct Biotechnol J. 2025 Dec 28;31:389–96. doi: 10.1016/j.csbj.2025.12.021 (PMC12830177; doi:10.1016/j.csbj.2025.12.021)
Supplement: Supplementary file 3 — Supplementary material [file mmc3.xlsx]

## Sheet: S3_Additional_Results
chr	start	end	modFract_BGT_TAPS	modFract_TAPS	modFract_TAPS_corr	hmdC_Fract
NC_001416.1	13	13	11.6279	77.2727	1.01725	87.3548
NC_001416.1	14	14	17.3913	21.7822	1.05938	81.5493
NC_001416.1	15	15	5.26316	77.3109	1.01723	93.7196
NC_001416.1	16	16	12.5	29.0323	1.05388	86.4461
NC_001416.1	23	23	52.4	80.0781	1.01512	46.5849
NC_001416.1	24	24	6.58915	80.3846	1.01489	92.396
NC_001416.1	43	43	3.45745	87.8788	1.0092	95.5334
NC_001416.1	44	44	12.9442	79.397	1.01564	86.0402
NC_001416.1	53	53	5.06608	84.1176	1.01206	93.9219
NC_001416.1	54	54	11.336	79.845	1.0153	87.6487
NC_001416.1	59	59	3.52564	87.9699	1.00913	95.4652
NC_001416.1	60	60	7.40741	79.3049	1.01571	91.5769
NC_001416.1	69	69	8.66511	84.8721	1.01148	90.3234
NC_001416.1	70	70	11.188	86.3892	1.01033	87.8017
NC_001416.1	119	119	4.59921	85.8764	1.01072	94.3901
NC_001416.1	120	120	3.75616	85.6713	1.01088	95.233
NC_001416.1	135	135	4.99168	82.5171	1.01327	93.995
NC_001416.1	136	136	39.3939	83.5821	1.01246	59.5936
NC_001416.1	155	155	4.53608	78.3684	1.01642	94.4475
NC_001416.1	156	156	4.31937	81.4058	1.01412	94.6665
NC_001416.1	178	178	7.67544	91.6247	1.00636	91.3182
NC_001416.1	179	179	3.1883	87.0898	1.0098	95.8019
NC_001416.1	226	226	30.9	85.8893	1.01071	68.0893
NC_001416.1	227	227	3.72395	88.5155	1.00872	95.2673
NC_001416.1	231	231	4.65025	86.3085	1.01039	94.3394
NC_001416.1	232	232	23.5616	85.2193	1.01122	75.4271
NC_001416.1	239	239	5.64678	82.5946	1.01321	93.34
NC_001416.1	240	240	2.78472	82.1263	1.01357	96.2017
NC_001416.1	274	274	6.56304	89.8305	1.00772	92.4292
NC_001416.1	275	275	6.62519	86.2326	1.01045	92.3644
NC_001416.1	281	281	3.79067	88.6502	1.00862	95.2007
NC_001416.1	282	282	16.1931	89.3485	1.00809	82.7988
NC_001416.1	286	286	6.38082	85.6174	1.01092	92.6083
NC_001416.1	287	287	17.9527	88.6033	1.00865	81.0387
NC_001416.1	322	322	6.35891	88.1668	1.00898	92.6321
NC_001416.1	323	323	8.39199	86.9752	1.00989	90.5981
NC_001416.1	325	325	9.12162	90.7444	1.00703	89.8714
NC_001416.1	326	326	4.2861	87.7013	1.00934	94.7046
NC_001416.1	343	343	4.58107	84.5261	1.01175	94.4072
NC_001416.1	344	344	22.8712	80.7545	1.01461	76.1142
NC_001416.1	367	367	4.02137	85.6753	1.01087	94.9678
NC_001416.1	368	368	13.6127	80.4095	1.01487	85.3724
NC_001416.1	377	377	29.7939	84.4011	1.01184	69.1942
NC_001416.1	378	378	21.1325	87.8571	1.00922	77.8583
NC_001416.1	380	380	7.11035	88.3455	1.00885	91.8808
NC_001416.1	381	381	4.40473	88.9723	1.00837	94.5869
NC_001416.1	398	398	12.7666	82.4818	1.0133	86.2201
NC_001416.1	399	399	5.87782	85.2506	1.0112	93.111
NC_001416.1	409	409	3.83653	86.3783	1.01034	95.1531
NC_001416.1	410	410	21.5337	83.4867	1.01254	77.4538
NC_001416.1	442	442	4.50476	84.3204	1.0119	94.4833
NC_001416.1	443	443	23.4936	85.8907	1.01071	75.4956
NC_001416.1	446	446	10.8179	88.1459	1.009	88.1731
NC_001416.1	447	447	3.43864	88.143	1.009	95.5524
NC_001416.1	452	452	11.5351	74.8756	1.01907	87.4458
NC_001416.1	453	453	4.18251	77.6574	1.01696	94.8005
NC_001416.1	459	459	9.31065	85.7625	1.01081	89.6785
NC_001416.1	460	460	4.76751	84.7018	1.01161	94.2209
NC_001416.1	461	461	4.06091	89.3352	1.0081	94.931
NC_001416.1	462	462	10.3749	84.7138	1.0116	88.6135
NC_001416.1	465	465	37.2026	91.2615	1.00663	61.7907
NC_001416.1	466	466	15.8326	86.8766	1.00996	83.1574
NC_001416.1	472	472	3.77957	81.9223	1.01372	95.2067
NC_001416.1	473	473	13.6101	80.6595	1.01468	85.3752
NC_001416.1	475	475	5.85014	88.4906	1.00874	93.1411
NC_001416.1	476	476	5.8858	85.9306	1.01068	93.1035
NC_001416.1	505	505	8.49234	86.7102	1.01009	90.4976
NC_001416.1	506	506	12.7695	82.8571	1.01301	86.2175
NC_001416.1	523	523	25.4051	83.3705	1.01262	73.5823
NC_001416.1	524	524	6.73817	82.2951	1.01344	92.2484
NC_001416.1	538	538	16.1156	84.5165	1.01175	82.8727
NC_001416.1	539	539	3.14077	86.8093	1.01001	95.8492
NC_001416.1	546	546	17.3606	83.3333	1.01265	81.6268
NC_001416.1	547	547	5.20446	85.3765	1.0111	93.7844
NC_001416.1	548	548	5.71429	82.4794	1.0133	93.2724
NC_001416.1	549	549	16.8046	85.4614	1.01104	82.1844
NC_001416.1	553	553	53.3978	85.9974	1.01063	45.5916
NC_001416.1	554	554	3.99229	88.9931	1.00836	94.9994
NC_001416.1	577	577	5.16662	84	1.01215	93.8212
NC_001416.1	578	578	3.58464	85.7931	1.01079	95.4046
NC_001416.1	580	580	4.04118	87.8576	1.00922	94.9496
NC_001416.1	581	581	7.10351	90.2969	1.00737	91.8891
NC_001416.1	594	594	2.71132	80.0283	1.01516	96.2735
NC_001416.1	595	595	4.92413	79.7101	1.0154	94.0605
NC_001416.1	602	602	10.9331	85.2638	1.01119	88.0557
NC_001416.1	603	603	5.46854	86.1093	1.01055	93.5209
NC_001416.1	605	605	3.47981	88.6275	1.00863	95.5116
NC_001416.1	606	606	17.2813	82.8066	1.01305	81.7056
NC_001416.1	612	612	8.28313	87.1128	1.00978	90.7071
NC_001416.1	613	613	7.22702	87.6942	1.00934	91.7636
NC_001416.1	626	626	7.43927	77.7368	1.0169	91.5438
NC_001416.1	627	627	3.5999	75.6257	1.0185	95.3816
NC_001416.1	647	647	8.75784	85.2381	1.01121	90.231
NC_001416.1	648	648	6.07608	87.8276	1.00924	92.9147
NC_001416.1	679	679	8.48861	86.3818	1.01034	90.501
NC_001416.1	680	680	11.954	85.7382	1.01083	87.0352
NC_001416.1	681	681	14.6417	87.1114	1.00978	84.3486
NC_001416.1	682	682	25.5742	87.7607	1.00929	73.4165
NC_001416.1	699	699	8.21307	88.4254	1.00879	90.7781
NC_001416.1	700	700	5.44255	87.3729	1.00959	93.5479
NC_001416.1	721	721	5.25514	78.7386	1.01614	93.7287
NC_001416.1	722	722	6.97801	81.2563	1.01423	92.0078
NC_001416.1	744	744	8.64407	82.0603	1.01362	90.3423
NC_001416.1	745	745	6.68258	86.0161	1.01062	92.3068
NC_001416.1	756	756	24.5278	89.4348	1.00802	74.4641
NC_001416.1	757	757	5.27437	90.6283	1.00711	93.7185
NC_001416.1	758	758	21.619	88.3333	1.00886	77.3722
NC_001416.1	759	759	18.8987	91.4378	1.0065	80.0948
NC_001416.1	761	761	4.14345	89.192	1.00821	94.8483
NC_001416.1	762	762	10.4966	90.2145	1.00743	88.4959
NC_001416.1	768	768	34.4869	77.6042	1.017	64.4961
NC_001416.1	769	769	10.6763	84.0164	1.01213	88.3116
NC_001416.1	784	784	7.1735	86.182	1.01049	91.816
NC_001416.1	785	785	8.5004	87.3921	1.00957	90.49
NC_001416.1	797	797	28.6961	85.7595	1.01081	70.2931
NC_001416.1	798	798	4.03267	86.5685	1.0102	94.9571
NC_001416.1	800	800	10.8675	89.0917	1.00828	88.1242
NC_001416.1	801	801	8.40061	87.066	1.00982	90.5896
NC_001416.1	811	811	22.6325	77.431	1.01713	76.3503
NC_001416.1	812	812	13.2267	77.497	1.01708	85.7562
NC_001416.1	832	832	3.94432	87.8085	1.00926	95.0464
NC_001416.1	833	833	29.5449	81.8761	1.01376	69.4413
NC_001416.1	842	842	21.8186	84.4274	1.01182	77.1696
NC_001416.1	843	843	9.57245	81.164	1.0143	89.4133
NC_001416.1	858	858	45.7686	85.8038	1.01078	53.2206
NC_001416.1	859	859	18.6372	81.6214	1.01395	80.3488
NC_001416.1	882	882	19.4818	90.1456	1.00748	79.5108
NC_001416.1	883	883	7.64331	91.4518	1.00649	91.3502
NC_001416.1	898	898	3.99091	88.9083	1.00842	95.0007
NC_001416.1	899	899	39.5068	86.3114	1.01039	59.4828
NC_001416.1	908	908	5.20113	81.9842	1.01368	93.7852
NC_001416.1	909	909	30.3996	77.8468	1.01682	68.5836
NC_001416.1	918	918	3.96681	88.4801	1.00875	95.0244
NC_001416.1	919	919	3.16678	86.3095	1.01039	95.8228
NC_001416.1	945	945	5.31275	91.6383	1.00635	93.6809
NC_001416.1	946	946	4.82339	92.9919	1.00532	94.1713
NC_001416.1	950	950	4.50013	82.4226	1.01334	94.4865
NC_001416.1	951	951	6.53012	85.6857	1.01087	92.459
NC_001416.1	1005	1005	24.9332	87.1144	1.00978	74.057
NC_001416.1	1006	1006	20.4937	84.9741	1.01141	78.4949
NC_001416.1	1027	1027	5.56156	89.9543	1.00763	93.4308
NC_001416.1	1028	1028	15.8713	89.383	1.00806	83.1206
NC_001416.1	1030	1030	4.10326	89.4759	1.00799	94.8887
NC_001416.1	1031	1031	5.59403	92.1085	1.00599	93.4
NC_001416.1	1043	1043	5.43823	89.5	1.00797	93.5538
NC_001416.1	1044	1044	11.369	87.2588	1.00967	87.6214
NC_001416.1	1064	1064	10.0999	91.6772	1.00632	88.8937
NC_001416.1	1065	1065	4.00421	93.0055	1.00531	94.9905
NC_001416.1	1072	1072	3.40335	77.4869	1.01709	95.5796
NC_001416.1	1073	1073	16.8533	72.922	1.02056	82.1261
NC_001416.1	1080	1080	12.0492	79.524	1.01554	86.9353
NC_001416.1	1081	1081	4.37129	85.2151	1.01122	94.6175
NC_001416.1	1090	1090	3.09062	88.3433	1.00885	95.9005
NC_001416.1	1091	1091	4.69642	86.7679	1.01005	94.2935
NC_001416.1	1093	1093	18.1935	87.7281	1.00932	80.7971
NC_001416.1	1094	1094	5.45024	87.0192	1.00985	93.5399
NC_001416.1	1102	1102	14.9171	78.7808	1.01611	84.0668
NC_001416.1	1103	1103	28.6212	77.3169	1.01722	70.3616
NC_001416.1	1111	1111	5.55857	89.8118	1.00773	93.4337
NC_001416.1	1112	1112	4.87013	89.5126	1.00796	94.1219
NC_001416.1	1131	1131	11.6364	91.2112	1.00667	87.357
NC_001416.1	1132	1132	5.38153	91.559	1.00641	93.6121
NC_001416.1	1141	1141	5.46678	88.1993	1.00896	93.5243
NC_001416.1	1142	1142	12.8997	89.7569	1.00778	86.0925
NC_001416.1	1155	1155	4.03183	88.8539	1.00846	94.9597
NC_001416.1	1156	1156	10.2957	88.7946	1.00851	88.6958
NC_001416.1	1170	1170	18.4463	87.0362	1.00984	80.5438
NC_001416.1	1171	1171	5.59777	85.0916	1.01132	93.3909
NC_001416.1	1190	1190	14.7591	77.5771	1.01702	84.2239
NC_001416.1	1191	1191	8.78682	80.017	1.01517	90.198
NC_001416.1	1198	1198	9.87564	85.0431	1.01135	89.113
NC_001416.1	1199	1199	6.36695	85.3811	1.0111	92.622
NC_001416.1	1212	1212	5.47239	90.4352	1.00726	93.5203
NC_001416.1	1213	1213	4.65505	89.5134	1.00796	94.337
NC_001416.1	1222	1222	14.7192	70.3105	1.02254	84.2583
NC_001416.1	1223	1223	3.7494	73.5632	1.02007	95.2305
NC_001416.1	1234	1234	8.38017	79.6924	1.01542	90.6044
NC_001416.1	1235	1235	12.1877	83.4795	1.01254	86.7997
NC_001416.1	1288	1288	6.26667	88.4091	1.0088	92.7245
NC_001416.1	1289	1289	12.1676	85.1656	1.01126	86.8211
NC_001416.1	1291	1291	12.122	93.2647	1.00511	86.8729
NC_001416.1	1292	1292	5.67164	89.9865	1.0076	93.3208
NC_001416.1	1308	1308	6.40201	89.9414	1.00764	92.5904
NC_001416.1	1309	1309	5.98477	89.7014	1.00782	93.0074
NC_001416.1	1321	1321	6.73453	84.7532	1.01158	92.2539
NC_001416.1	1322	1322	5.47801	85.72	1.01084	93.5111
NC_001416.1	1341	1341	3.85974	89.2371	1.00817	95.1321
NC_001416.1	1342	1342	3.73134	88.1188	1.00902	95.2596
NC_001416.1	1351	1351	6.41392	84.7096	1.01161	92.5745
NC_001416.1	1352	1352	3.32326	88.962	1.00838	95.6684
NC_001416.1	1383	1383	8.08285	88.583	1.00867	90.9085
NC_001416.1	1384	1384	6.78368	86.0055	1.01062	92.2057
NC_001416.1	1402	1402	6.55417	88.9672	1.00838	92.4375
NC_001416.1	1403	1403	22.5495	87.8592	1.00922	76.4413
NC_001416.1	1413	1413	4.87092	84.0206	1.01213	94.1169
NC_001416.1	1414	1414	10.1022	83.6691	1.0124	88.8854
NC_001416.1	1432	1432	12.8308	89.1753	1.00822	86.161
NC_001416.1	1433	1433	11.9417	85.9899	1.01064	87.0477
NC_001416.1	1439	1439	10.7107	88.8889	1.00844	88.2809
NC_001416.1	1440	1440	6.97509	89.7959	1.00775	92.0172
NC_001416.1	1466	1466	3.43316	75.0351	1.01895	95.5479
NC_001416.1	1467	1467	12.6192	66.3119	1.02558	86.3553
NC_001416.1	1477	1477	8.90377	80.7899	1.01458	90.0816
NC_001416.1	1478	1478	3.46996	82.4008	1.01336	95.5167
NC_001416.1	1480	1480	6.85171	90.1534	1.00748	92.1408
NC_001416.1	1481	1481	6.49836	86.4522	1.01029	92.4914
NC_001416.1	1498	1498	22.7426	79.6066	1.01548	76.2419
NC_001416.1	1499	1499	3.59062	80.7321	1.01463	95.3948
NC_001416.1	1501	1501	4.23057	86.2193	1.01046	94.759
NC_001416.1	1502	1502	13.156	85.7216	1.01084	85.8332
NC_001416.1	1517	1517	4.58544	90.783	1.007	94.4076
NC_001416.1	1518	1518	9.5402	88.9985	1.00835	89.4514
NC_001416.1	1532	1532	3.32989	87.4034	1.00956	95.6605
NC_001416.1	1533	1533	32.3771	84.7534	1.01157	66.6113
NC_001416.1	1547	1547	3.73783	90.474	1.00723	95.2549
NC_001416.1	1548	1548	7.10289	87.3423	1.00961	91.8875
NC_001416.1	1554	1554	17.6655	84.7516	1.01158	81.323
NC_001416.1	1555	1555	5.02714	83.1908	1.01276	93.9601
NC_001416.1	1584	1584	5.01601	86.9167	1.00993	93.9741
NC_001416.1	1585	1585	3.20618	87.2358	1.00969	95.7841
NC_001416.1	1595	1595	4.25852	86.0907	1.01056	94.7309
NC_001416.1	1596	1596	51.7817	80.6929	1.01466	47.2036
NC_001416.1	1604	1604	26.3078	86.1348	1.01053	72.6817
NC_001416.1	1605	1605	4.19421	86.519	1.01023	94.7956
NC_001416.1	1617	1617	3.97609	91.1217	1.00674	95.0172
NC_001416.1	1618	1618	5.34495	90.4	1.00729	93.6478
NC_001416.1	1639	1639	22.0714	84.2319	1.01197	76.9166
NC_001416.1	1640	1640	5.16311	86.728	1.01008	93.8268
NC_001416.1	1646	1646	4.40041	91.3125	1.0066	94.593
NC_001416.1	1647	1647	7.23384	92.5049	1.00569	91.7605
NC_001416.1	1696	1696	5.14638	87.9671	1.00914	93.8445
NC_001416.1	1697	1697	6.99147	89.7017	1.00782	92.0007
NC_001416.1	1705	1705	5.97655	89.1816	1.00821	93.0152
NC_001416.1	1706	1706	14.6974	89.5165	1.00796	84.2946
NC_001416.1	1747	1747	3.88702	85.7917	1.01079	95.1022
NC_001416.1	1748	1748	10.6337	84.232	1.01197	88.3543
NC_001416.1	1759	1759	3.63019	88.4952	1.00873	95.3611
NC_001416.1	1760	1760	4.27834	90.9131	1.0069	94.7148
NC_001416.1	1767	1767	4.6554	87.616	1.0094	94.3352
NC_001416.1	1768	1768	4.30552	88.7534	1.00854	94.6859
NC_001416.1	1778	1778	11.4459	82.4952	1.01329	87.5408
NC_001416.1	1779	1779	3.03545	87.6791	1.00935	95.9552
NC_001416.1	1789	1789	5.51509	84.9322	1.01144	93.4735
NC_001416.1	1790	1790	7.54717	89.0823	1.00829	91.4445
NC_001416.1	1793	1793	8.73786	83.6623	1.0124	90.2497
NC_001416.1	1794	1794	4.41935	88.7354	1.00855	94.5721
NC_001416.1	1801	1801	5.49893	85.9268	1.01068	93.4904
NC_001416.1	1802	1802	6.80809	85.7918	1.01079	92.1811
NC_001416.1	1810	1810	10.4776	74.1918	1.01959	88.5028
NC_001416.1	1811	1811	58.3762	61.045	1.02957	40.5942
NC_001416.1	1820	1820	3.42483	81.8231	1.0138	95.5614
NC_001416.1	1821	1821	44.019	83.4764	1.01254	54.9684
NC_001416.1	1824	1824	5.65546	86.4881	1.01026	93.3343
NC_001416.1	1825	1825	5.79458	91.7863	1.00624	93.1992
NC_001416.1	1828	1828	8.822	83.9747	1.01217	90.1658
NC_001416.1	1829	1829	5.86351	85.4455	1.01105	93.1254
NC_001416.1	1851	1851	21.2089	80.326	1.01494	77.7761
NC_001416.1	1852	1852	8.98819	83.6591	1.01241	89.9994
NC_001416.1	1870	1870	21.8694	78.7209	1.01615	77.1145
NC_001416.1	1871	1871	36.7858	84.6682	1.01164	62.2026
NC_001416.1	1874	1874	4.94306	89.8193	1.00773	94.0492
NC_001416.1	1875	1875	8.87118	87.5733	1.00943	90.1194
NC_001416.1	1884	1884	9.26261	89.7161	1.00781	89.7296
NC_001416.1	1885	1885	9.93805	90.6866	1.00707	89.0549
NC_001416.1	1901	1901	36.6555	86.088	1.01056	62.334
NC_001416.1	1902	1902	3.87636	86.1862	1.01049	95.1132
NC_001416.1	1904	1904	5.34407	89.2336	1.00817	93.6478
NC_001416.1	1905	1905	8.36336	88.5455	1.0087	90.6279
NC_001416.1	1910	1910	9.29845	81.691	1.0139	89.6876
NC_001416.1	1911	1911	4.20621	82.2464	1.01348	94.7803
NC_001416.1	1926	1926	22.9042	87.627	1.00939	76.0864
NC_001416.1	1927	1927	3.70462	86.6547	1.01013	95.2852
NC_001416.1	1931	1931	3.57474	88.5387	1.0087	95.4166
NC_001416.1	1932	1932	28.7675	84.3619	1.01187	70.2207
NC_001416.1	1938	1938	31.1308	87.457	1.00952	67.8597
NC_001416.1	1939	1939	18.3797	89.3423	1.00809	80.6122
NC_001416.1	1940	1940	5.48982	86.9137	1.00993	93.5002
NC_001416.1	1941	1941	5.7077	87.1981	1.00972	93.2826
NC_001416.1	1957	1957	9.11167	89.0696	1.0083	89.88
NC_001416.1	1958	1958	6.38403	87.4133	1.00956	92.6064
NC_001416.1	1983	1983	18.5579	85.7279	1.01084	80.4313
NC_001416.1	1984	1984	9.0263	87.2162	1.00971	89.964
NC_001416.1	2001	2001	16.9988	82.5702	1.01323	81.988
NC_001416.1	2002	2002	7.57613	82.9167	1.01297	91.4109
NC_001416.1	2006	2006	7.19788	89.6923	1.00783	91.7943
NC_001416.1	2007	2007	6.65149	87.5265	1.00947	92.339
NC_001416.1	2009	2009	18.9698	89.925	1.00765	80.0226
NC_001416.1	2010	2010	14.7537	88.4636	1.00876	84.2376
NC_001416.1	2020	2020	5.09702	84.6597	1.01165	93.8913
NC_001416.1	2021	2021	4.97368	82.1981	1.01351	94.0128
NC_001416.1	2028	2028	3.94208	88.3636	1.00883	95.0491
NC_001416.1	2029	2029	6.23844	89.2016	1.0082	92.7534
NC_001416.1	2061	2061	18.0049	86.2512	1.01044	80.9847
NC_001416.1	2062	2062	7.36706	85.4571	1.01104	91.6219
NC_001416.1	2064	2064	4.10202	87.5585	1.00945	94.8885
NC_001416.1	2065	2065	8.66667	86.8275	1.01	90.3233
NC_001416.1	2083	2083	4.95182	79.1059	1.01586	94.0323
NC_001416.1	2084	2084	8.17052	74.0324	1.01971	90.8098
NC_001416.1	2091	2091	6.81755	88.2739	1.0089	92.1735
NC_001416.1	2092	2092	5.69148	87.7217	1.00932	93.2992
NC_001416.1	2111	2111	12.069	80.8027	1.01457	86.9165
NC_001416.1	2112	2112	9.13398	83.7288	1.01235	89.8537
NC_001416.1	2122	2122	4.54941	80.5414	1.01477	94.4358
NC_001416.1	2123	2123	27.801	78.7761	1.01611	71.1828
NC_001416.1	2139	2139	10.8234	90.7205	1.00704	88.1696
NC_001416.1	2140	2140	5.52211	90.9715	1.00685	93.471
NC_001416.1	2143	2143	6.57822	82.0927	1.01359	92.4082
NC_001416.1	2144	2144	21.2051	83.342	1.01265	77.7823
NC_001416.1	2163	2163	6.60096	83.0383	1.01288	92.3862
NC_001416.1	2164	2164	4.8895	85.3326	1.01114	94.0994
NC_001416.1	2189	2189	3.80726	87.1261	1.00977	95.183
NC_001416.1	2190	2190	3.2312	88.7193	1.00856	95.7602
NC_001416.1	2195	2195	3.81702	86.231	1.01045	95.1725
NC_001416.1	2196	2196	3.40497	85.86	1.01073	95.5843
NC_001416.1	2203	2203	4.52374	87.1537	1.00975	94.4665
NC_001416.1	2204	2204	9.84293	85.8407	1.01075	89.1463
NC_001416.1	2220	2220	5.70288	89.6121	1.00789	93.2892
NC_001416.1	2221	2221	6.75821	89.8411	1.00771	92.2341
NC_001416.1	2226	2226	4.27822	84.9155	1.01145	94.7103
NC_001416.1	2227	2227	35.7218	77.8084	1.01685	63.2613
NC_001416.1	2237	2237	11.6748	86.0194	1.01061	87.3145
NC_001416.1	2238	2238	3.25397	88.2516	1.00892	95.7371
NC_001416.1	2252	2252	3.48092	86.8603	1.00998	95.5091
NC_001416.1	2253	2253	19.0514	82.89	1.01299	79.9356
NC_001416.1	2258	2258	30.8924	79.8969	1.01526	68.0923
NC_001416.1	2259	2259	5.69638	85.0267	1.01137	93.2923
NC_001416.1	2263	2263	3.76437	84.2836	1.01193	95.2237
NC_001416.1	2264	2264	3.31569	85.108	1.01131	95.673
NC_001416.1	2270	2270	10.8362	84.438	1.01181	88.152
NC_001416.1	2271	2271	5.50082	84.7015	1.01161	93.4876
NC_001416.1	2272	2272	3.88873	84.9894	1.0114	95.0999
NC_001416.1	2273	2273	43.3824	82.2108	1.01351	55.6041
NC_001416.1	2292	2292	21.3167	80.346	1.01492	77.6684
NC_001416.1	2293	2293	4.36608	79.378	1.01566	94.6183
NC_001416.1	2305	2305	7.33253	83.8319	1.01227	91.6552
NC_001416.1	2306	2306	2.8832	85.3077	1.01115	96.1056
NC_001416.1	2308	2308	4.50746	84.2536	1.01195	94.4806
NC_001416.1	2309	2309	6.31704	86.8473	1.00999	92.673
NC_001416.1	2323	2323	20.7819	82.7815	1.01307	78.205
NC_001416.1	2324	2324	5.84173	80.1085	1.0151	93.1432
NC_001416.1	2330	2330	5.13639	91.0043	1.00683	93.8568
NC_001416.1	2331	2331	11.0243	89.4075	1.00804	87.9677
NC_001416.1	2336	2336	14.6251	86.8452	1.00999	84.3649
NC_001416.1	2337	2337	9.80828	82.9457	1.01295	89.1788
NC_001416.1	2347	2347	5.9494	87.5965	1.00942	93.0412
NC_001416.1	2348	2348	34.2865	81.2534	1.01423	64.6993
NC_001416.1	2356	2356	3.66189	85.8684	1.01073	95.3274
NC_001416.1	2357	2357	13.5019	86.6702	1.01012	85.488
NC_001416.1	2375	2375	5.76611	87.2966	1.00964	93.2242
NC_001416.1	2376	2376	6.9347	84.2744	1.01194	92.0534
NC_001416.1	2380	2380	30.8505	88.1236	1.00902	68.1405
NC_001416.1	2381	2381	18.149	87.0044	1.00987	80.8412
NC_001416.1	2408	2408	15.3294	80.2375	1.015	83.6556
NC_001416.1	2409	2409	26.8398	75.2693	1.01877	72.1414
NC_001416.1	2457	2457	8.73733	83.4023	1.0126	90.2501
NC_001416.1	2458	2458	17.3624	85.173	1.01126	81.6263
NC_001416.1	2460	2460	7.28967	89.4019	1.00805	91.7023
NC_001416.1	2461	2461	3.11075	87.0173	1.00986	95.8794
NC_001416.1	2474	2474	5.23727	82.8895	1.01299	93.7497
NC_001416.1	2475	2475	3.81085	83.571	1.01247	95.1767
NC_001416.1	2483	2483	9.48471	85.8272	1.01076	89.5045
NC_001416.1	2484	2484	3.87449	86.875	1.00996	95.1155
NC_001416.1	2491	2491	25.6512	83.4985	1.01253	73.3363
NC_001416.1	2492	2492	18.1693	82.9438	1.01295	80.8177
NC_001416.1	2497	2497	9.15656	81.0465	1.01439	89.8291
NC_001416.1	2498	2498	5.97598	80.3681	1.0149	93.0091
NC_001416.1	2500	2500	15.9516	84.6243	1.01167	83.0367
NC_001416.1	2501	2501	19.5088	81.6698	1.01392	79.4773
NC_001416.1	2505	2505	14.5285	90.9595	1.00686	84.4647
NC_001416.1	2506	2506	35.0278	87.9023	1.00918	63.963
NC_001416.1	2520	2520	6.82982	90.2716	1.00739	92.1628
NC_001416.1	2521	2521	16.1105	86.3902	1.01033	82.8792
NC_001416.1	2542	2542	27.5284	82.9653	1.01293	71.4587
NC_001416.1	2543	2543	21.9048	83.1707	1.01278	77.0825
NC_001416.1	2551	2551	3.30175	82.0804	1.0136	95.6846
NC_001416.1	2552	2552	31.6549	78	1.0167	67.3284
NC_001416.1	2606	2606	7.77354	84.8273	1.01152	91.2149
NC_001416.1	2607	2607	18.7483	89.3606	1.00808	80.2436
NC_001416.1	2610	2610	4.53045	88.9051	1.00842	94.4611
NC_001416.1	2611	2611	4.56762	90.295	1.00737	94.425
NC_001416.1	2621	2621	8.64731	84.5005	1.01177	90.3409
NC_001416.1	2622	2622	3.78186	85.6415	1.0109	95.2072
NC_001416.1	2637	2637	7.13183	87.6429	1.00938	91.8588
NC_001416.1	2638	2638	6.90799	89.5789	1.00791	92.0841
NC_001416.1	2639	2639	4.07785	87.6159	1.0094	94.9127
NC_001416.1	2640	2640	20.4893	87.7984	1.00926	78.5014
NC_001416.1	2656	2656	5.98504	88.0347	1.00908	93.0059
NC_001416.1	2657	2657	14.7678	85.2309	1.01121	84.221
NC_001416.1	2663	2663	8.42175	90.5584	1.00717	90.5711
NC_001416.1	2664	2664	5.24379	92.4154	1.00576	93.7505
NC_001416.1	2667	2667	15.48	83.2057	1.01275	83.5073
NC_001416.1	2668	2668	5.9271	83.8576	1.01225	93.0606
NC_001416.1	2696	2696	6.32611	90.6965	1.00706	92.6668
NC_001416.1	2697	2697	5.77617	89.5776	1.00791	93.2159
NC_001416.1	2719	2719	3.69222	85.8752	1.01072	95.2971
NC_001416.1	2720	2720	4.71854	86.9329	1.00992	94.2715
NC_001416.1	2723	2723	3.45609	90.7173	1.00705	95.5369
NC_001416.1	2724	2724	7.84048	83.7524	1.01233	91.1472
NC_001416.1	2739	2739	4.30963	86.9565	1.0099	94.6805
NC_001416.1	2740	2740	4.4	87.1856	1.00973	94.5903
NC_001416.1	2749	2749	3.93614	88.3649	1.00883	95.055
NC_001416.1	2750	2750	4.43088	85.223	1.01122	94.5579
NC_001416.1	2794	2794	24.1127	84.6763	1.01163	74.8757
NC_001416.1	2795	2795	7.24175	84.8622	1.01149	91.7468
NC_001416.1	2807	2807	3.46049	88.253	1.00892	95.5306
NC_001416.1	2808	2808	22.1691	86.0379	1.0106	76.8203
NC_001416.1	2810	2810	8.69087	88.9809	1.00837	90.3008
NC_001416.1	2811	2811	3.14415	88.4293	1.00878	95.8471
NC_001416.1	2843	2843	11.2741	81.5392	1.01402	87.7119
NC_001416.1	2844	2844	19.3489	83.4417	1.01257	79.6386
NC_001416.1	2870	2870	7.7975	90.9035	1.00691	91.1956
NC_001416.1	2871	2871	12.3691	91.007	1.00683	86.6241
NC_001416.1	2874	2874	10.426	86.5116	1.01024	88.5638
NC_001416.1	2875	2875	8.54167	90.1146	1.0075	90.4508
NC_001416.1	2885	2885	47.3156	85.6727	1.01088	51.6735
NC_001416.1	2886	2886	3.57143	87.1114	1.00978	95.4188
NC_001416.1	2890	2890	10.7266	84.6939	1.01162	88.2617
NC_001416.1	2891	2891	23.8983	85.5639	1.01096	75.0907
NC_001416.1	2892	2892	5.77254	85.2305	1.01121	93.2162
NC_001416.1	2893	2893	44.7982	82.1564	1.01355	54.1883
NC_001416.1	2901	2901	8.60832	79.38	1.01565	90.376
NC_001416.1	2902	2902	15.7703	76.5706	1.01779	83.2119
NC_001416.1	2910	2910	5.77146	85.0136	1.01138	93.2172
NC_001416.1	2911	2911	8.51363	85.6937	1.01086	90.4755
NC_001416.1	2913	2913	3.88905	86.7824	1.01003	95.1009
NC_001416.1	2914	2914	19.8842	82.0014	1.01366	79.1022
NC_001416.1	2922	2922	10.1788	78.8171	1.01608	88.8051
NC_001416.1	2923	2923	30.4852	80.8795	1.01452	68.5003
NC_001416.1	2941	2941	4.01773	86.9137	1.00993	94.9723
NC_001416.1	2942	2942	30.2382	87.1684	1.00974	68.752
NC_001416.1	2945	2945	13.8502	84.6061	1.01169	85.1381
NC_001416.1	2946	2946	4.53928	84.9416	1.01143	94.4493
NC_001416.1	2957	2957	4.10168	88.4828	1.00874	94.8896
NC_001416.1	2958	2958	4.50256	87.0327	1.00984	94.4876
NC_001416.1	2998	2998	4.23251	90.6619	1.00709	94.7604
NC_001416.1	2999	2999	3.73276	89.128	1.00825	95.259
NC_001416.1	3010	3010	11.2042	89.0206	1.00834	87.7875
NC_001416.1	3011	3011	12.0076	89.1026	1.00827	86.9841
NC_001416.1	3012	3012	14.9095	90.4342	1.00726	84.0832
NC_001416.1	3013	3013	26.5875	89.0222	1.00833	72.4041
NC_001416.1	3018	3018	14.4932	80.7617	1.01461	84.4922
NC_001416.1	3019	3019	17.5899	78.2663	1.0165	81.3936
NC_001416.1	3028	3028	10.131	87.6455	1.00938	88.8596
NC_001416.1	3029	3029	3.32168	86.9867	1.00988	95.6684
NC_001416.1	3036	3036	3.27622	81.4371	1.01409	95.7097
NC_001416.1	3037	3037	5.3044	84.2949	1.01192	93.6837
NC_001416.1	3045	3045	3.87786	82.3171	1.01342	95.1087
NC_001416.1	3046	3046	11.7943	82.1758	1.01353	87.1922
NC_001416.1	3051	3051	10.1117	86.706	1.01009	88.8782
NC_001416.1	3052	3052	3.28567	85.976	1.01065	95.7037
NC_001416.1	3078	3078	8.77397	89.1763	1.00822	90.2178
NC_001416.1	3079	3079	14.3993	90.0253	1.00757	84.5931
NC_001416.1	3081	3081	13.9411	89.7049	1.00782	85.0511
NC_001416.1	3082	3082	4.74087	90.6918	1.00707	94.2521
NC_001416.1	3094	3094	8.04438	85.2366	1.01121	90.9444
NC_001416.1	3095	3095	5.63462	84.29	1.01193	93.3535
NC_001416.1	3106	3106	35.7707	68.7701	1.02371	63.2056
NC_001416.1	3107	3107	5.59528	79.2903	1.01572	93.389
NC_001416.1	3118	3118	11.8119	74.9841	1.01899	87.1691
NC_001416.1	3119	3119	16.7665	68.6286	1.02382	82.2097
NC_001416.1	3132	3132	30.8116	91.5037	1.00645	68.182
NC_001416.1	3133	3133	10.3736	92.5904	1.00563	88.6208
NC_001416.1	3148	3148	3.85356	91.005	1.00683	95.1396
NC_001416.1	3149	3149	5.3431	89.5677	1.00792	93.649
NC_001416.1	3160	3160	7.72752	89.848	1.00771	91.2648
NC_001416.1	3161	3161	6.31838	90.1118	1.00751	92.6741
NC_001416.1	3162	3162	4.45809	90.2703	1.00739	94.5345
NC_001416.1	3163	3163	31.8757	88.8432	1.00847	67.1158
NC_001416.1	3173	3173	17.9403	80.0249	1.01516	81.0445
NC_001416.1	3174	3174	5.40316	81.893	1.01375	93.5831
NC_001416.1	3192	3192	5.94386	86.4387	1.0103	93.0458
NC_001416.1	3193	3193	11.3053	85.9223	1.01069	87.684
NC_001416.1	3216	3216	8.60095	88.1928	1.00896	90.3901
NC_001416.1	3217	3217	6.33958	86.5713	1.01019	92.6502
NC_001416.1	3223	3223	11.9243	86.3905	1.01033	87.0653
NC_001416.1	3224	3224	48.9555	82.233	1.01349	50.031
NC_001416.1	3229	3229	11.7743	87.4262	1.00955	87.2161
NC_001416.1	3230	3230	7.26484	88.2449	1.00892	91.7262
NC_001416.1	3233	3233	8.32637	88.5749	1.00867	90.665
NC_001416.1	3234	3234	5.269	88.3853	1.00882	93.7222
NC_001416.1	3250	3250	36.8988	82.1344	1.01356	62.0876
NC_001416.1	3251	3251	4.59127	87.0401	1.00984	94.3989
NC_001416.1	3270	3270	10.7212	78.3612	1.01643	88.2624
NC_001416.1	3271	3271	5.25862	84.8876	1.01147	93.7299
NC_001416.1	3279	3279	4.2412	86.6546	1.01013	94.7487
NC_001416.1	3280	3280	4.62222	88.5411	1.0087	94.3691
NC_001416.1	3291	3291	8.75203	83.3333	1.01265	90.2353
NC_001416.1	3292	3292	3.5443	84.3249	1.0119	95.4438
NC_001416.1	3317	3317	22.3904	90.2349	1.00741	76.6021
NC_001416.1	3318	3318	4.58691	91.7565	1.00626	94.4068
NC_001416.1	3320	3320	33.6996	90.0246	1.00757	65.2928
NC_001416.1	3321	3321	4.33633	88.9028	1.00842	94.6552
NC_001416.1	3322	3322	6.98157	87.2199	1.0097	92.0087
NC_001416.1	3323	3323	13.9831	89.107	1.00827	85.0087
NC_001416.1	3331	3331	4.59373	79.0464	1.01591	94.3904
NC_001416.1	3332	3332	14.5329	81.3299	1.01417	84.453
NC_001416.1	3343	3343	5.28354	75.4805	1.01861	93.6978
NC_001416.1	3344	3344	8.22664	78.2698	1.0165	90.7569
NC_001416.1	3356	3356	4.00325	88.9407	1.0084	94.9884
NC_001416.1	3357	3357	24.7352	86.3729	1.01035	74.2545
NC_001416.1	3361	3361	24.3221	85.4659	1.01103	74.6669
NC_001416.1	3362	3362	21.6851	85.9094	1.0107	77.3042
NC_001416.1	3374	3374	3.43817	84.8161	1.01153	95.5503
NC_001416.1	3375	3375	37.8733	79.2038	1.01579	61.1109
NC_001416.1	3384	3384	7.18901	84.1632	1.01202	91.799
NC_001416.1	3385	3385	4.41026	84.4324	1.01182	94.5779
NC_001416.1	3387	3387	3.13158	86.0639	1.01058	95.8578
NC_001416.1	3388	3388	24.6197	79.6634	1.01544	74.3648
NC_001416.1	3394	3394	5.46815	80.5007	1.0148	93.5171
NC_001416.1	3395	3395	9.9	80.9775	1.01444	89.0856
NC_001416.1	3403	3403	8.52183	86.3271	1.01038	90.4678
NC_001416.1	3404	3404	5.22027	86.6972	1.0101	93.7696
NC_001416.1	3408	3408	7.31002	89.456	1.008	91.682
NC_001416.1	3409	3409	9.92524	88.0405	1.00908	89.0657
NC_001416.1	3429	3429	4.12964	88.2275	1.00894	94.8614
NC_001416.1	3430	3430	11.8857	90.1191	1.0075	87.1068
NC_001416.1	3434	3434	13.0151	86.9201	1.00993	85.9749
NC_001416.1	3435	3435	7.19788	86.1442	1.01052	91.7916
NC_001416.1	3437	3437	16.1221	87.7717	1.00928	82.8686
NC_001416.1	3438	3438	26.918	84.0621	1.0121	72.0699
NC_001416.1	3450	3450	8.66369	88.8089	1.0085	90.3278
NC_001416.1	3451	3451	6.94006	86.3636	1.01035	92.0496
NC_001416.1	3456	3456	4.90876	90.3185	1.00735	94.0839
NC_001416.1	3457	3457	21.7903	87.2116	1.00971	77.2
NC_001416.1	3462	3462	8.11587	84.3188	1.0119	90.8722
NC_001416.1	3463	3463	4.05904	85.6086	1.01093	94.93
NC_001416.1	3482	3482	5.06576	84.7282	1.01159	93.9226
NC_001416.1	3483	3483	11.1852	82.987	1.01292	87.8019
NC_001416.1	3505	3505	8.65482	85.6414	1.0109	90.3343
NC_001416.1	3506	3506	5.38128	87.0846	1.00981	93.6089
NC_001416.1	3516	3516	8.08824	88.0551	1.00907	90.9027
NC_001416.1	3517	3517	3.93701	86.8464	1.00999	95.053
NC_001416.1	3519	3519	6.22587	85.1048	1.01131	92.7628
NC_001416.1	3520	3520	23.401	85.0254	1.01137	75.5877
NC_001416.1	3523	3523	41.8173	86.2175	1.01046	57.1722
NC_001416.1	3524	3524	22.6244	83.5351	1.0125	76.3631
NC_001416.1	3525	3525	25.5612	84.4058	1.01184	73.427
NC_001416.1	3526	3526	19.9295	85.0891	1.01132	79.0592
NC_001416.1	3530	3530	4.47337	85.1636	1.01126	94.5154
NC_001416.1	3531	3531	3.90353	83.9847	1.01216	95.0843
NC_001416.1	3540	3540	4.1028	87.0968	1.0098	94.8874
NC_001416.1	3541	3541	3.69406	85.8921	1.01071	95.2952
NC_001416.1	3552	3552	3.32312	88.7032	1.00858	95.6683
NC_001416.1	3553	3553	4.62287	88.2555	1.00892	94.3682
NC_001416.1	3561	3561	7.86333	81.3391	1.01417	91.1225
NC_001416.1	3562	3562	4.82307	83.9179	1.01221	94.1647
NC_001416.1	3571	3571	37.1981	87.7353	1.00931	61.7926
NC_001416.1	3572	3572	4.23445	86.6992	1.0101	94.7555
NC_001416.1	3573	3573	4.11925	88.8951	1.00843	94.8723
NC_001416.1	3574	3574	15.5269	85.9692	1.01065	83.4625
NC_001416.1	3594	3594	2.98332	88.8833	1.00844	96.0082
NC_001416.1	3595	3595	6.40334	88.4739	1.00875	92.5879
NC_001416.1	3618	3618	5.59457	84.9419	1.01143	93.394
NC_001416.1	3619	3619	3.88471	83.5109	1.01252	95.1028
NC_001416.1	3623	3623	5.2142	92.3387	1.00582	93.78
NC_001416.1	3624	3624	3.70466	92.0642	1.00602	95.2893
NC_001416.1	3635	3635	7.16093	90.8856	1.00692	91.8321
NC_001416.1	3636	3636	3.50649	91.1831	1.00669	95.4868
NC_001416.1	3648	3648	35.3891	77.1116	1.01738	63.5935
NC_001416.1	3649	3649	9.31373	78.54	1.01629	89.67
NC_001416.1	3662	3662	3.44448	81.709	1.01389	95.5416
NC_001416.1	3663	3663	40.9797	75.7343	1.01842	58.0019
NC_001416.1	3672	3672	5.57999	78.4536	1.01636	93.4037
NC_001416.1	3673	3673	9.99196	79.5412	1.01553	88.9925
NC_001416.1	3698	3698	8.16777	88.4557	1.00876	90.8235
NC_001416.1	3699	3699	3.89927	89.1717	1.00822	95.0925
NC_001416.1	3707	3707	3.27041	83.924	1.0122	95.7174
NC_001416.1	3708	3708	36.1567	84.4881	1.01178	62.8315
NC_001416.1	3726	3726	38.7156	83.2501	1.01272	60.2716
NC_001416.1	3727	3727	15.256	83.6022	1.01245	83.7315
NC_001416.1	3728	3728	4.21466	82.5414	1.01325	94.7721
NC_001416.1	3729	3729	48.0989	82.6442	1.01318	50.8879
NC_001416.1	3745	3745	16.3074	86.5311	1.01023	82.6824
NC_001416.1	3746	3746	6.79938	90.3246	1.00735	92.1933
NC_001416.1	3759	3759	23.0618	79.905	1.01526	75.9229
NC_001416.1	3760	3760	4.99366	82.7343	1.01311	93.9932
NC_001416.1	3780	3780	6.21345	87.3128	1.00963	92.7769
NC_001416.1	3781	3781	7.93146	86.9534	1.0099	91.0586
NC_001416.1	3782	3782	3.71393	88.0134	1.0091	95.277
NC_001416.1	3783	3783	8.19797	89.6579	1.00785	90.7942
NC_001416.1	3789	3789	5.98032	84.6088	1.01168	93.008
NC_001416.1	3790	3790	3.25351	83.0523	1.01287	95.7336
NC_001416.1	3792	3792	6.52669	86.2222	1.01046	92.4629
NC_001416.1	3793	3793	9.84677	83.3992	1.0126	89.1406
NC_001416.1	3797	3797	26.8498	87.259	1.00967	72.1405
NC_001416.1	3798	3798	13.4789	86.7821	1.01003	85.511
NC_001416.1	3800	3800	6.3453	89.04	1.00832	92.6464
NC_001416.1	3801	3801	18.2863	87.1833	1.00973	80.704
NC_001416.1	3805	3805	12.884	84.5038	1.01176	86.1042
NC_001416.1	3806	3806	3.93145	81.5319	1.01402	95.0545
NC_001416.1	3816	3816	25.3964	81.2245	1.01425	73.5893
NC_001416.1	3817	3817	28.043	70.788	1.02218	70.9348
NC_001416.1	3827	3827	8.3045	85.2012	1.01123	90.6843
NC_001416.1	3828	3828	7.53286	82.1724	1.01353	91.4536
NC_001416.1	3839	3839	3.51632	87.9241	1.00917	95.4745
NC_001416.1	3840	3840	5.81273	85.6583	1.01089	93.1764
NC_001416.1	3863	3863	4.26875	86.1878	1.01049	94.7208
NC_001416.1	3864	3864	4.22872	88.7381	1.00855	94.7627
NC_001416.1	3875	3875	4.0854	88.6697	1.0086	94.906
NC_001416.1	3876	3876	5.17388	89.8813	1.00768	93.8184
NC_001416.1	3882	3882	3.83667	82.3378	1.01341	95.1499
NC_001416.1	3883	3883	5.87564	84.5806	1.01171	93.1127
NC_001416.1	3891	3891	4.28807	89.2108	1.00819	94.7037
NC_001416.1	3892	3892	4.88009	90.1316	1.00749	94.1124
NC_001416.1	3913	3913	5.05814	83.7125	1.01237	93.9295
NC_001416.1	3914	3914	14.1674	88.4947	1.00873	84.8238
NC_001416.1	3921	3921	36.2795	85.495	1.01101	62.7095
NC_001416.1	3922	3922	4.07226	87.4875	1.0095	94.9182
NC_001416.1	3927	3927	3.91111	90.5488	1.00718	95.0817
NC_001416.1	3928	3928	9.52238	89.3066	1.00812	89.4695
NC_001416.1	3941	3941	3.7325	88.0868	1.00904	95.2585
NC_001416.1	3942	3942	9.25191	90.4374	1.00726	89.7408
NC_001416.1	3958	3958	4.1434	85.2065	1.01123	94.8454
NC_001416.1	3959	3959	12.3843	84.518	1.01175	86.604
NC_001416.1	3966	3966	8.91357	83.9303	1.0122	90.0742
NC_001416.1	3967	3967	12.6966	88.8833	1.00844	86.295
NC_001416.1	3986	3986	5.62986	87.655	1.00937	93.3608
NC_001416.1	3987	3987	7.74052	90.9148	1.0069	91.2526
NC_001416.1	3991	3991	5.6903	88.0023	1.00911	93.3006
NC_001416.1	3992	3992	3.23077	91.4087	1.00652	95.7627
NC_001416.1	4001	4001	5.02545	85.5247	1.01099	93.9636
NC_001416.1	4002	4002	56.1333	87.4324	1.00954	42.8572
NC_001416.1	4005	4005	4.07182	88.2473	1.00892	94.9193
NC_001416.1	4006	4006	4.14703	87.9397	1.00916	94.8438
NC_001416.1	4010	4010	6.1456	84.6365	1.01166	92.8427
NC_001416.1	4011	4011	5.59441	87.1229	1.00978	93.3958
NC_001416.1	4016	4016	14.673	83.672	1.0124	84.3146
NC_001416.1	4017	4017	10.0299	86.3602	1.01036	88.9597
NC_001416.1	4030	4030	22.5411	79.4358	1.01561	76.4433
NC_001416.1	4031	4031	4.45138	82.1907	1.01352	94.5351
NC_001416.1	4033	4033	3.9291	80.1325	1.01508	95.0558
NC_001416.1	4034	4034	67.7075	77.3763	1.01718	31.2754
NC_001416.1	4041	4041	41.365	78.7378	1.01614	57.6189
NC_001416.1	4042	4042	3.99553	87.0487	1.00983	94.9946
NC_001416.1	4044	4044	26.606	84.4078	1.01184	72.3821
NC_001416.1	4045	4045	3.51222	87.0016	1.00987	95.4779
NC_001416.1	4051	4051	6.40364	81.0317	1.0144	92.582
NC_001416.1	4052	4052	3.8079	86.2013	1.01048	95.1816
NC_001416.1	4058	4058	3.41727	82.3855	1.01337	95.5694
NC_001416.1	4059	4059	34.7491	76.9547	1.0175	64.2334
NC_001416.1	4095	4095	7.00059	88.1973	1.00896	91.9905
NC_001416.1	4096	4096	5.81597	87.5822	1.00943	93.1746
NC_001416.1	4099	4099	57.3862	84.9226	1.01145	41.6024
NC_001416.1	4100	4100	3.34381	84.4094	1.01184	95.6444
NC_001416.1	4102	4102	10.0235	89.0234	1.00833	88.9682
NC_001416.1	4103	4103	6.50871	86.9944	1.00987	92.4814
NC_001416.1	4104	4104	3.93192	90.7422	1.00703	95.061
NC_001416.1	4105	4105	8.85967	86.3672	1.01035	90.13
NC_001416.1	4112	4112	10.3299	87.172	1.00974	88.6604
NC_001416.1	4113	4113	9.40147	84.6154	1.01168	89.5869
NC_001416.1	4127	4127	31.1471	85.4296	1.01106	67.8419
NC_001416.1	4128	4128	24.8094	83.8298	1.01228	74.1784
NC_001416.1	4129	4129	17.1122	84.5361	1.01174	81.8761
NC_001416.1	4130	4130	20.4595	83.9662	1.01217	78.5283
NC_001416.1	4150	4150	15.281	87.0764	1.00981	83.7092
NC_001416.1	4151	4151	11.4261	83.7329	1.01235	87.5615
NC_001416.1	4170	4170	5.71865	82.2527	1.01347	93.2679
NC_001416.1	4171	4171	30.919	81.4169	1.01411	68.0669
NC_001416.1	4185	4185	4.91085	87.4235	1.00955	94.0796
NC_001416.1	4186	4186	16.7637	87.5217	1.00947	82.2268
NC_001416.1	4189	4189	17.7712	87.5679	1.00944	81.2194
NC_001416.1	4190	4190	7.18935	88.338	1.00885	91.8018
NC_001416.1	4200	4200	4.79204	87.2363	1.00969	94.1983
NC_001416.1	4201	4201	4.03863	84.5774	1.01171	94.9497
NC_001416.1	4226	4226	6.19883	84.5993	1.01169	92.7895
NC_001416.1	4227	4227	16.2902	87.2306	1.00969	82.7001
NC_001416.1	4245	4245	5.56865	82.2737	1.01346	93.4179
NC_001416.1	4246	4246	14.6708	83.2783	1.01269	84.3165
NC_001416.1	4260	4260	6.6215	84.6154	1.01168	92.3668
NC_001416.1	4261	4261	4.68023	86.2484	1.01044	94.3093
NC_001416.1	4272	4272	22.7405	85.2993	1.01116	76.2483
NC_001416.1	4273	4273	27.4505	83.2933	1.01268	71.5369
NC_001416.1	4279	4279	13.7126	87.4303	1.00954	85.2778
NC_001416.1	4280	4280	4.15767	89.047	1.00832	94.834
NC_001416.1	4281	4281	4.32067	87.3144	1.00963	94.6697
NC_001416.1	4282	4282	19.4175	87.6398	1.00938	79.5731
NC_001416.1	4287	4287	4.72502	82.795	1.01306	94.2619
NC_001416.1	4288	4288	3.87885	79.8294	1.01531	95.1058
NC_001416.1	4318	4318	4.93795	87.0947	1.0098	94.0523
NC_001416.1	4319	4319	4.18231	87.0744	1.00981	94.8079
NC_001416.1	4325	4325	7.28306	83.6921	1.01238	91.7046
NC_001416.1	4326	4326	11.2692	83.2536	1.01271	87.7181
NC_001416.1	4333	4333	45.9606	82.5087	1.01328	53.0262
NC_001416.1	4334	4334	7.7781	83.511	1.01252	91.2094
NC_001416.1	4336	4336	7.65876	85.7242	1.01084	91.3304
NC_001416.1	4337	4337	6.65726	85.4571	1.01104	92.3317
NC_001416.1	4344	4344	4.4374	83.0432	1.01287	94.5497
NC_001416.1	4345	4345	16.0399	79.336	1.01569	82.9444
NC_001416.1	4355	4355	22.7631	76.933	1.01751	76.2194
NC_001416.1	4356	4356	12.7574	80.1617	1.01506	86.2275
NC_001416.1	4359	4359	16.0841	86.9226	1.00993	82.906
NC_001416.1	4360	4360	13.4974	83.5904	1.01246	85.4901
NC_001416.1	4367	4367	28.1339	76.8	1.01761	70.8485
NC_001416.1	4368	4368	9.47765	75.3472	1.01872	89.5036
NC_001416.1	4386	4386	16.6104	87.1339	1.00977	82.3798
NC_001416.1	4387	4387	4.45623	86.2786	1.01042	94.5333
NC_001416.1	4393	4393	3.75195	87.621	1.0094	95.2386
NC_001416.1	4394	4394	27.4142	84.4605	1.0118	71.574
NC_001416.1	4433	4433	5.8223	89.4632	1.008	93.1697
NC_001416.1	4434	4434	6.98608	90.2811	1.00738	92.0065
NC_001416.1	4443	4443	4.65116	87.2953	1.00965	94.3392
NC_001416.1	4444	4444	20.6787	86.4723	1.01027	78.311
NC_001416.1	4473	4473	8.57763	86.0994	1.01055	90.4118
NC_001416.1	4474	4474	14.1296	85.679	1.01087	84.8595
NC_001416.1	4489	4489	14.9794	83.3333	1.01265	84.0079
NC_001416.1	4490	4490	15.1943	82.0879	1.0136	83.7921
NC_001416.1	4497	4497	27.2213	89.2264	1.00818	71.7705
NC_001416.1	4498	4498	10.6315	89.5254	1.00795	88.3606
NC_001416.1	4499	4499	14.1759	89.3785	1.00806	84.816
NC_001416.1	4500	4500	14.2071	92.1791	1.00594	84.787
NC_001416.1	4515	4515	28.9345	83.7033	1.01237	70.0531
NC_001416.1	4516	4516	16.5244	87.3306	1.00962	82.4659
NC_001416.1	4548	4548	3.73297	85.2776	1.01118	95.2559
NC_001416.1	4549	4549	4.13774	87.6018	1.00941	94.8528
NC_001416.1	4554	4554	5.24345	88.1356	1.00901	93.7475
NC_001416.1	4555	4555	16.0724	88.7808	1.00852	82.9191
NC_001416.1	4561	4561	18.4603	83.541	1.0125	80.5272
NC_001416.1	4562	4562	4.09373	84.8663	1.01149	94.8948
NC_001416.1	4564	4564	3.23204	82.2559	1.01347	95.7545
NC_001416.1	4565	4565	24.9496	80.4527	1.01484	74.0355
NC_001416.1	4591	4591	25.4535	85.1682	1.01126	73.5352
NC_001416.1	4592	4592	4.24139	87.7103	1.00933	94.7493
NC_001416.1	4593	4593	4.12027	85.961	1.01066	94.8691
NC_001416.1	4594	4594	29.9283	86.5683	1.0102	69.0615
NC_001416.1	4596	4596	5.84729	88.6792	1.00859	93.1441
NC_001416.1	4597	4597	5.41728	87.7455	1.0093	93.5734
NC_001416.1	4609	4609	4.891	86.3495	1.01036	94.0986
NC_001416.1	4610	4610	6.1679	85.9472	1.01067	92.8214
NC_001416.1	4621	4621	3.85653	84.6561	1.01165	95.1318
NC_001416.1	4622	4622	4.51216	86.1815	1.01049	94.4773
NC_001416.1	4628	4628	5.34116	82.7747	1.01308	93.6458
NC_001416.1	4629	4629	3.95579	83.3067	1.01267	95.0315
NC_001416.1	4637	4637	13.8706	87.7934	1.00927	85.1201
NC_001416.1	4638	4638	14.3056	86.4701	1.01027	84.6841
NC_001416.1	4657	4657	12.6874	84.1129	1.01206	86.3006
NC_001416.1	4658	4658	13.7757	87.448	1.00953	85.2148
NC_001416.1	4663	4663	47.86	84.3645	1.01187	51.1281
NC_001416.1	4664	4664	4.47222	85.258	1.01119	94.5166
NC_001416.1	4666	4666	5.92316	86.6999	1.0101	93.0667
NC_001416.1	4667	4667	6.48739	84.66	1.01165	92.501
NC_001416.1	4674	4674	6.6092	85.0374	1.01136	92.3794
NC_001416.1	4675	4675	11.933	82.2034	1.01351	87.0534
NC_001416.1	4681	4681	16.9411	83.7308	1.01235	82.0466
NC_001416.1	4682	4682	4.86241	84.0929	1.01208	94.1255
NC_001416.1	4686	4686	7.18799	87.3514	1.0096	91.8024
NC_001416.1	4687	4687	4.7696	87.7808	1.00928	94.2211
NC_001416.1	4697	4697	3.19549	87.0911	1.0098	95.7947
NC_001416.1	4698	4698	17.86	85.8041	1.01078	81.1292
NC_001416.1	4701	4701	17.4171	85.5986	1.01093	81.572
NC_001416.1	4702	4702	5.36822	84.8595	1.01149	93.6203
NC_001416.1	4703	4703	7.99031	86.9183	1.00993	90.9998
NC_001416.1	4704	4704	20.7711	86.3921	1.01033	78.2186
NC_001416.1	4707	4707	38.1131	87.2063	1.00971	60.8772
NC_001416.1	4708	4708	24.5344	81.7223	1.01388	74.4517
NC_001416.1	4716	4716	3.46535	88.5372	1.0087	95.526
NC_001416.1	4717	4717	4.85515	83.5494	1.01249	94.1324
NC_001416.1	4722	4722	15.9526	84.0223	1.01213	83.0353
NC_001416.1	4723	4723	4.45997	81.8396	1.01379	94.5262
NC_001416.1	4732	4732	7.73699	86.0712	1.01057	91.2524
NC_001416.1	4733	4733	4.09266	82.1351	1.01356	94.8938
NC_001416.1	4741	4741	3.6457	85.7646	1.01081	95.3435
NC_001416.1	4742	4742	11.5207	85.976	1.01065	87.4686
NC_001416.1	4750	4750	41.4445	76.8342	1.01759	57.5379
NC_001416.1	4751	4751	3.52024	83.1956	1.01276	95.467
NC_001416.1	4754	4754	5.487	91.4718	1.00647	93.5065
NC_001416.1	4755	4755	4.25373	87.0285	1.00985	94.7364
NC_001416.1	4774	4774	3.79912	85.7411	1.01083	95.1901
NC_001416.1	4775	4775	52.9716	83.0789	1.01285	46.0155
NC_001416.1	4779	4779	3.90257	85.6445	1.0109	95.0865
NC_001416.1	4780	4780	17.2491	83.8077	1.01229	81.7386
NC_001416.1	4789	4789	12.4276	79.0842	1.01588	86.5565
NC_001416.1	4790	4790	11.5162	81.3983	1.01412	87.4697
NC_001416.1	4801	4801	3.31995	81.96	1.0137	95.6664
NC_001416.1	4802	4802	4.86911	82.9685	1.01293	94.118
NC_001416.1	4812	4812	6.54105	85.8383	1.01075	92.4482
NC_001416.1	4813	4813	14.7416	89.717	1.00781	84.2506
NC_001416.1	4816	4816	11.595	84.4627	1.0118	87.3932
NC_001416.1	4817	4817	5.29226	88.6051	1.00865	93.6991
NC_001416.1	4819	4819	12.8587	84.3058	1.01191	86.1294
NC_001416.1	4820	4820	9.0291	85.2719	1.01118	89.9597
NC_001416.1	4830	4830	11.8701	85.086	1.01132	87.1185
NC_001416.1	4831	4831	6.79762	86.1253	1.01053	92.1918
NC_001416.1	4846	4846	17.1459	82.9653	1.01293	81.8412
NC_001416.1	4847	4847	30.2625	87.8143	1.00925	68.7283
NC_001416.1	4858	4858	39.4778	76.2554	1.01803	59.5041
NC_001416.1	4859	4859	4.4916	84.5118	1.01176	94.4966
NC_001416.1	4862	4862	4.87098	90.5289	1.00719	94.1218
NC_001416.1	4863	4863	4.33851	87.6263	1.00939	94.6521
NC_001416.1	4868	4868	4.03327	88.4682	1.00875	94.958
NC_001416.1	4869	4869	5.85328	87.8297	1.00924	93.1375
NC_001416.1	4881	4881	10.6711	82.4037	1.01336	88.3155
NC_001416.1	4882	4882	3.77554	80	1.01518	95.2093
NC_001416.1	4890	4890	41.8933	75.1505	1.01887	57.0879
NC_001416.1	4891	4891	23.5203	70.1014	1.0227	75.457
NC_001416.1	4900	4900	5.71718	84.3386	1.01189	93.2709
NC_001416.1	4901	4901	3.35938	83.0126	1.0129	95.6277
NC_001416.1	4939	4939	5.52527	78.1585	1.01658	93.4581
NC_001416.1	4940	4940	19.5019	77.3472	1.0172	79.4809
NC_001416.1	4946	4946	4.28205	85.0653	1.01134	94.7066
NC_001416.1	4947	4947	5.21894	86.2187	1.01046	93.7706
NC_001416.1	4949	4949	3.29303	86.2688	1.01042	95.6965
NC_001416.1	4950	4950	6.5047	84.9249	1.01144	92.4839
NC_001416.1	4959	4959	9.5106	87.4785	1.00951	89.4799
NC_001416.1	4960	4960	3.32046	89.0116	1.00834	95.6712
NC_001416.1	4966	4966	23.4656	80.8203	1.01456	75.5198
NC_001416.1	4967	4967	13.2576	83.0704	1.01285	85.7296
NC_001416.1	4970	4970	5.63344	86.8966	1.00995	93.3566
NC_001416.1	4971	4971	15.4983	85.6224	1.01092	83.4908
NC_001416.1	4984	4984	33.8258	86.4607	1.01028	65.1639
NC_001416.1	4985	4985	11.3741	87.8944	1.00919	87.6167
NC_001416.1	4987	4987	3.6373	87.32	1.00963	95.3531
NC_001416.1	4988	4988	6.31238	84.6939	1.01162	92.676
NC_001416.1	5011	5011	3.52665	88.2294	1.00894	95.4644
NC_001416.1	5012	5012	7.21386	86.0143	1.01062	91.7755
NC_001416.1	5019	5019	19.0175	87.019	1.00985	79.9727
NC_001416.1	5020	5020	30.2851	88.2161	1.00895	68.706
NC_001416.1	5046	5046	7.42421	88.9305	1.0084	91.5674
NC_001416.1	5047	5047	3.11111	91.8178	1.00621	95.8827
NC_001416.1	5059	5059	11.4328	87.9097	1.00918	87.558
NC_001416.1	5060	5060	5.21964	90.6353	1.00711	93.7733
NC_001416.1	5100	5100	3.66061	85.8696	1.01073	95.3287
NC_001416.1	5101	5101	11.2159	85.1662	1.01126	87.7728
NC_001416.1	5107	5107	9.99008	89.0411	1.00832	89.0016
NC_001416.1	5108	5108	5.84137	90.3821	1.0073	93.1513
NC_001416.1	5111	5111	25.6624	87.9043	1.00918	73.3284
NC_001416.1	5112	5112	4.74404	88.662	1.00861	94.2474
NC_001416.1	5129	5129	3.30025	88.9908	1.00836	95.6914
NC_001416.1	5130	5130	14.684	88.2152	1.00895	84.307
NC_001416.1	5137	5137	19.3369	84.9936	1.01139	79.6517
NC_001416.1	5138	5138	3.52376	82.7335	1.01311	95.4631
NC_001416.1	5144	5144	12.9208	84.7384	1.01159	86.0676
NC_001416.1	5145	5145	9.40673	85.6596	1.01089	89.5824
NC_001416.1	5157	5157	28.6203	84.6888	1.01162	70.3681
NC_001416.1	5158	5158	18.6691	85.6667	1.01088	80.32
NC_001416.1	5169	5169	8.38046	73.9489	1.01978	90.5998
NC_001416.1	5170	5170	6.92373	77.065	1.01741	92.0589
NC_001416.1	5179	5179	5.64171	79.5007	1.01556	93.3427
NC_001416.1	5180	5180	5.44237	77.7875	1.01686	93.5408
NC_001416.1	5188	5188	3.86049	87.8981	1.00919	95.1303
NC_001416.1	5189	5189	3.77868	87.243	1.00968	95.2116
NC_001416.1	5209	5209	5.17052	90.2233	1.00742	93.8221
NC_001416.1	5210	5210	5.50678	88.1679	1.00898	93.4842
NC_001416.1	5227	5227	3.90649	86.9863	1.00988	95.0836
NC_001416.1	5228	5228	24.0587	85.7724	1.0108	74.9305
NC_001416.1	5248	5248	4.82604	82.3779	1.01338	94.1606
NC_001416.1	5249	5249	14.8238	82.4734	1.01331	84.1629
NC_001416.1	5278	5278	7.11642	86.2512	1.01044	91.8731
NC_001416.1	5279	5279	7.94139	86.7794	1.01004	91.0486
NC_001416.1	5283	5283	5.2495	84.3625	1.01187	93.7386
NC_001416.1	5284	5284	50.2245	81.4451	1.01409	48.7614
NC_001416.1	5290	5290	5.72992	86.8677	1.00997	93.2601
NC_001416.1	5291	5291	7.72783	85.5317	1.01098	91.2612
NC_001416.1	5297	5297	4.62725	90.3406	1.00733	94.3654
NC_001416.1	5298	5298	7.43721	88.2434	1.00893	91.5539
NC_001416.1	5315	5315	5.27013	90.8592	1.00694	93.7229
NC_001416.1	5316	5316	3.98482	86.7334	1.01007	95.0051
NC_001416.1	5324	5324	5.6954	87.1773	1.00973	93.2949
NC_001416.1	5325	5325	6.38347	83.1515	1.01279	92.6037
NC_001416.1	5339	5339	14.0329	87.7288	1.00932	84.9578
NC_001416.1	5340	5340	36.7644	78.5826	1.01626	62.2194
NC_001416.1	5385	5385	48.2617	84.1961	1.012	50.7263
NC_001416.1	5386	5386	3.66029	86.4901	1.01026	95.3295
NC_001416.1	5395	5395	10.2021	85.4696	1.01103	88.7869
NC_001416.1	5396	5396	7.12322	87.0123	1.00986	91.8669
NC_001416.1	5404	5404	7.67692	85.8914	1.01071	91.3124
NC_001416.1	5405	5405	8.38968	87.371	1.00959	90.6007
NC_001416.1	5415	5415	5.68528	83.0727	1.01285	93.3019
NC_001416.1	5416	5416	25.3875	86.918	1.00993	73.6025
NC_001416.1	5418	5418	4.08624	84.5511	1.01173	94.902
NC_001416.1	5419	5419	5.75448	89.0539	1.00831	93.2372
NC_001416.1	5425	5425	11.3999	77.6973	1.01693	87.5832
NC_001416.1	5426	5426	18.6166	76.8229	1.0176	80.3658
NC_001416.1	5431	5431	17.5033	77.8667	1.0168	81.4799
NC_001416.1	5432	5432	3.88044	84.7128	1.01161	95.108
NC_001416.1	5437	5437	29.3859	84.466	1.01179	69.6024
NC_001416.1	5438	5438	11.5223	86.6249	1.01015	87.4675
NC_001416.1	5439	5439	12.5964	83.605	1.01245	86.3912
NC_001416.1	5440	5440	7.29139	88.0297	1.00909	91.6995
NC_001416.1	5442	5442	12.4166	86.6799	1.01011	86.5733
NC_001416.1	5443	5443	25.6356	86.6957	1.0101	73.3543
NC_001416.1	5448	5448	3.59693	80.083	1.01512	95.3879
NC_001416.1	5449	5449	15.7112	77.7168	1.01692	83.2719
NC_001416.1	5452	5452	4.63135	86.0271	1.01061	94.358
NC_001416.1	5453	5453	6.63195	83.1228	1.01281	92.3552
NC_001416.1	5458	5458	15.6208	85.8763	1.01072	83.3685
NC_001416.1	5459	5459	4.57805	84.9837	1.0114	94.4106
NC_001416.1	5460	5460	23.3822	86.2413	1.01045	75.6074
NC_001416.1	5461	5461	25.1299	84.1438	1.01204	73.8581
NC_001416.1	5470	5470	21.8022	83.1461	1.0128	77.185
NC_001416.1	5471	5471	3.19647	79.7244	1.01539	95.7881
NC_001416.1	5475	5475	3.9035	89.1304	1.00825	95.0883
NC_001416.1	5476	5476	18.137	84.6648	1.01164	80.8514
NC_001416.1	5481	5481	6.98094	85.7477	1.01082	92.0082
NC_001416.1	5482	5482	5.51742	85.7262	1.01084	93.4717
NC_001416.1	5495	5495	8.41467	83.6567	1.01241	90.5729
NC_001416.1	5496	5496	12.6712	80.6041	1.01472	86.314
NC_001416.1	5530	5530	3.48619	89.7561	1.00778	95.506
NC_001416.1	5531	5531	5.82627	88.7709	1.00852	93.1652
NC_001416.1	5534	5534	12.7353	85.2725	1.01118	86.2535
NC_001416.1	5535	5535	5.46218	85.9198	1.01069	93.5271
NC_001416.1	5536	5536	4.63737	86.1012	1.01055	94.3521
NC_001416.1	5537	5537	50.8253	85.3933	1.01109	48.1637
NC_001416.1	5549	5549	15.1127	86.6426	1.01014	83.8771
NC_001416.1	5550	5550	5.12544	88.3019	1.00888	93.8657
NC_001416.1	5551	5551	4.19293	88.5057	1.00873	94.7983
NC_001416.1	5552	5552	12.544	88.0665	1.00906	86.4469
NC_001416.1	5569	5569	4.68575	84.0529	1.01211	94.3021
NC_001416.1	5570	5570	5.73725	84.6946	1.01162	93.2511
NC_001416.1	5578	5578	5.49419	85.1293	1.01129	93.4945
NC_001416.1	5579	5579	5.06294	84.915	1.01145	93.9256
NC_001416.1	5586	5586	7.76193	84.5845	1.0117	91.2264
NC_001416.1	5587	5587	3.65421	88.9507	1.00839	95.3374
NC_001416.1	5591	5591	11.0522	88.6059	1.00865	87.9392
NC_001416.1	5592	5592	8.59829	89.0506	1.00831	90.3934
NC_001416.1	5594	5594	7.31027	87.5	1.00949	91.6802
NC_001416.1	5595	5595	19.0437	85.9543	1.01066	79.9456
NC_001416.1	5605	5605	26.5686	85.6868	1.01087	72.4206
NC_001416.1	5606	5606	7.19568	84.1134	1.01206	91.7923
NC_001416.1	5628	5628	18.4472	84.4013	1.01184	80.5409
NC_001416.1	5629	5629	26.9417	84.0024	1.01215	72.0461
NC_001416.1	5630	5630	26.6687	85.6798	1.01087	72.3204
NC_001416.1	5631	5631	12.1384	83.8415	1.01227	86.8494
NC_001416.1	5643	5643	15.7895	84.4235	1.01183	83.1987
NC_001416.1	5644	5644	29.2435	86.497	1.01025	69.7462
NC_001416.1	5651	5651	23.3866	79.2956	1.01572	75.5977
NC_001416.1	5652	5652	14.9144	83.8258	1.01228	84.0734
NC_001416.1	5670	5670	13.1535	88.533	1.00871	85.8378
NC_001416.1	5671	5671	7.01805	87.7866	1.00927	91.9727
NC_001416.1	5676	5676	15.4138	89.1512	1.00824	83.5779
NC_001416.1	5677	5677	5.07446	86.8783	1.00996	93.9156
NC_001416.1	5694	5694	7.93567	86.0814	1.01057	91.0538
NC_001416.1	5695	5695	3.88401	86.4047	1.01032	95.1057
NC_001416.1	5707	5707	11.0434	89.2308	1.00818	87.9484
NC_001416.1	5708	5708	6.60426	87.5276	1.00947	92.3863
NC_001416.1	5713	5713	6.5735	87.7837	1.00927	92.4172
NC_001416.1	5714	5714	19.3346	85.5693	1.01096	79.6545
NC_001416.1	5751	5751	11.3037	89.587	1.00791	87.6884
NC_001416.1	5752	5752	3.65822	86.4926	1.01025	95.3315
NC_001416.1	5781	5781	10.8002	85.9375	1.01068	88.1891
NC_001416.1	5782	5782	9.90073	86.9246	1.00993	89.0893
NC_001416.1	5799	5799	6.57785	84.3103	1.01191	92.4102
NC_001416.1	5800	5800	6.41234	85.4567	1.01104	92.5766
NC_001416.1	5809	5809	12.6579	81.5858	1.01398	86.3281
NC_001416.1	5810	5810	4.36196	83.8033	1.0123	94.6257
NC_001416.1	5815	5815	21.3165	87.372	1.00959	77.6739
NC_001416.1	5816	5816	4.24291	86.1911	1.01048	94.7466
NC_001416.1	5817	5817	13.5187	85.8559	1.01074	85.4706
NC_001416.1	5818	5818	43.8025	86.8047	1.01002	55.1875
NC_001416.1	5821	5821	11.8705	87.7038	1.00934	87.1202
NC_001416.1	5822	5822	3.53603	88.7789	1.00852	95.4555
NC_001416.1	5824	5824	5.92896	84.0186	1.01213	93.0589
NC_001416.1	5825	5825	26.9129	83.7404	1.01234	72.0747
NC_001416.1	5835	5835	9.338	84.111	1.01206	89.6499
NC_001416.1	5836	5836	40.2679	77.3897	1.01717	58.7149
NC_001416.1	5841	5841	37.2251	71.8256	1.02139	61.7535
NC_001416.1	5842	5842	21.0251	77.8511	1.01681	77.9581
NC_001416.1	5856	5856	8.39335	87.6028	1.00941	90.5972
NC_001416.1	5857	5857	20.2488	86.6741	1.01012	78.7411
NC_001416.1	5879	5879	3.55893	87.6457	1.00938	95.4317
NC_001416.1	5880	5880	3.3847	86.627	1.01015	95.6051
NC_001416.1	5892	5892	6.79584	89.7465	1.00778	92.1964
NC_001416.1	5893	5893	6.69033	91.5858	1.00639	92.3033
NC_001416.1	5908	5908	5.24309	83.5256	1.01251	93.7444
NC_001416.1	5909	5909	5.37349	83.5673	1.01248	93.614
NC_001416.1	5911	5911	7.10518	87.3106	1.00963	91.8852
NC_001416.1	5912	5912	6.33456	85.5728	1.01095	92.6545
NC_001416.1	5920	5920	8.83447	87.8201	1.00925	90.1563
NC_001416.1	5921	5921	5.74315	87.4424	1.00953	93.2473
NC_001416.1	5934	5934	2.72727	82.5093	1.01328	96.2594
NC_001416.1	5935	5935	22.5109	85.407	1.01108	76.478
NC_001416.1	5961	5961	7.23531	87.4486	1.00953	91.7552
NC_001416.1	5962	5962	5.15654	92.0417	1.00604	93.8374
NC_001416.1	5967	5967	10.8514	84.5212	1.01175	88.1368
NC_001416.1	5968	5968	5.32116	85.5082	1.011	93.6678
NC_001416.1	5980	5980	18.7168	82.4018	1.01336	80.2699
NC_001416.1	5981	5981	3.86606	82.8919	1.01299	95.121
NC_001416.1	5985	5985	6.24573	89.8457	1.00771	92.7466
NC_001416.1	5986	5986	5.78306	91.6795	1.00632	93.2106
NC_001416.1	5990	5990	3.70241	84.846	1.0115	95.2861
NC_001416.1	5991	5991	3.78907	86.3344	1.01037	95.2006
NC_001416.1	6012	6012	8.57826	81.6574	1.01393	90.4078
NC_001416.1	6013	6013	7.03831	81.2909	1.0142	91.9475
NC_001416.1	6025	6025	5.94487	88.1274	1.00901	93.0461
NC_001416.1	6026	6026	23.031	87.7106	1.00933	75.9596
NC_001416.1	6028	6028	5.80092	90.1463	1.00748	93.1916
NC_001416.1	6029	6029	3.11098	89.2678	1.00815	95.8809
NC_001416.1	6033	6033	4.15848	86.2069	1.01047	94.831
NC_001416.1	6034	6034	24.5989	84.0201	1.01213	74.3889
NC_001416.1	6041	6041	12.1172	83.7438	1.01234	86.8704
NC_001416.1	6042	6042	4.89489	87.9877	1.00912	94.096
NC_001416.1	6046	6046	22.9563	87.8392	1.00923	76.0345
NC_001416.1	6047	6047	4.30042	89.9054	1.00766	94.6919
NC_001416.1	6048	6048	3.81242	88.9691	1.00837	95.1792
NC_001416.1	6049	6049	11.2298	89.6296	1.00787	87.7623
NC_001416.1	6055	6055	3.41064	86.599	1.01017	95.5792
NC_001416.1	6056	6056	5.72423	85.166	1.01126	93.2645
NC_001416.1	6060	6060	7.85053	87.6459	1.00938	91.1401
NC_001416.1	6061	6061	8.66142	87.5254	1.00947	90.3291
NC_001416.1	6073	6073	7.46484	86.3405	1.01037	91.5248
NC_001416.1	6074	6074	9.19465	89.8139	1.00773	89.7976
NC_001416.1	6103	6103	22.4447	75	1.01898	76.5363
NC_001416.1	6104	6104	10.8855	73.3333	1.02024	88.0943
NC_001416.1	6111	6111	14.129	81.5419	1.01401	84.857
NC_001416.1	6112	6112	12.1406	84.9822	1.0114	86.848
NC_001416.1	6123	6123	5.67282	89.0537	1.00831	93.3189
NC_001416.1	6124	6124	4.3395	91.5406	1.00642	94.6541
NC_001416.1	6139	6139	5.24279	88.0335	1.00908	93.7481
NC_001416.1	6140	6140	9.4504	87.617	1.0094	89.5402
NC_001416.1	6152	6152	14.301	79.788	1.01534	84.6837
NC_001416.1	6153	6153	15.703	79.1915	1.0158	83.2812
NC_001416.1	6166	6166	7.44506	77.1983	1.01731	91.5376
NC_001416.1	6167	6167	5.05799	78.4508	1.01636	93.9257
NC_001416.1	6196	6196	13.5	84.145	1.01204	85.488
NC_001416.1	6197	6197	6.08318	83.1292	1.01281	92.904
NC_001416.1	6207	6207	3.59168	82.9488	1.01294	95.3954
NC_001416.1	6208	6208	8.1141	84.6837	1.01163	90.8743
NC_001416.1	6219	6219	3.72137	89.8006	1.00774	95.2709
NC_001416.1	6220	6220	3.68574	86.7639	1.01005	95.3042
NC_001416.1	6241	6241	4.6061	90.7762	1.007	94.3869
NC_001416.1	6242	6242	4.14716	91.3345	1.00658	94.8463
NC_001416.1	6268	6268	15.8462	85.503	1.01101	83.1428
NC_001416.1	6269	6269	3.88411	88.1437	1.009	95.1069
NC_001416.1	6286	6286	9.09091	80.335	1.01493	89.8942
NC_001416.1	6287	6287	22.0096	80.8411	1.01455	76.9759
NC_001416.1	6293	6293	5.42228	89.5742	1.00792	93.5698
NC_001416.1	6294	6294	5.47061	88.0321	1.00909	93.5203
NC_001416.1	6298	6298	49.0584	83.0383	1.01288	49.9287
NC_001416.1	6299	6299	4.02206	85.9922	1.01063	94.9673
NC_001416.1	6301	6301	9.95071	86.7721	1.01004	89.0392
NC_001416.1	6302	6302	30.9021	81.2596	1.01423	68.0837
NC_001416.1	6311	6311	3.6476	84.009	1.01214	95.3403
NC_001416.1	6312	6312	9.92612	85.2665	1.01119	89.0627
NC_001416.1	6324	6324	3.6945	85.8911	1.01071	95.2948
NC_001416.1	6325	6325	5.96728	84.8712	1.01149	93.0212
NC_001416.1	6330	6330	6.36336	89.5425	1.00794	92.6287
NC_001416.1	6331	6331	5.23691	89.9595	1.00762	93.7555
NC_001416.1	6335	6335	6.97051	78.7045	1.01617	92.0133
NC_001416.1	6336	6336	12.3696	80.4167	1.01487	86.6156
NC_001416.1	6355	6355	17.5459	85.2033	1.01123	81.4429
NC_001416.1	6356	6356	2.56184	89.5397	1.00794	96.4302
NC_001416.1	6358	6358	4.05445	88.9886	1.00836	94.9372
NC_001416.1	6359	6359	4.17549	87.1355	1.00977	94.8147
NC_001416.1	6373	6373	3.15759	86.3049	1.0104	95.832
NC_001416.1	6374	6374	28.2571	86.0312	1.0106	70.7323
NC_001416.1	6391	6391	27.6868	83.989	1.01216	71.301
NC_001416.1	6392	6392	10.1299	82.7616	1.01309	88.857
NC_001416.1	6405	6405	3.55208	84.4845	1.01178	95.4361
NC_001416.1	6406	6406	9.06344	84.5581	1.01172	89.9248
NC_001416.1	6408	6408	28.1945	79.1016	1.01587	70.7896
NC_001416.1	6409	6409	4.16178	84.0259	1.01213	94.8261
NC_001416.1	6415	6415	4.19299	84.4278	1.01182	94.7952
NC_001416.1	6416	6416	11.4075	84.9157	1.01145	87.5811
NC_001416.1	6427	6427	25.3601	84.2153	1.01198	73.6279
NC_001416.1	6428	6428	6.94168	83.0404	1.01288	92.0454
NC_001416.1	6439	6439	4.38571	78.125	1.01661	94.5977
NC_001416.1	6440	6440	27.7204	78.9525	1.01598	71.2636
NC_001416.1	6445	6445	5.56199	87.574	1.00943	93.4286
NC_001416.1	6446	6446	6.96296	87.9566	1.00914	92.0279
NC_001416.1	6453	6453	17.0645	89.0063	1.00835	81.9271
NC_001416.1	6454	6454	3.10912	87.8543	1.00922	95.8817
NC_001416.1	6456	6456	7.28614	88.785	1.00851	91.7054
NC_001416.1	6457	6457	9.07729	86.5805	1.01019	89.9125
NC_001416.1	6459	6459	11.4895	89.0369	1.00832	87.5022
NC_001416.1	6460	6460	5.02451	87.6008	1.00941	93.9661
NC_001416.1	6462	6462	25.54	89.3204	1.00811	73.4519
NC_001416.1	6463	6463	4.62481	87.0461	1.00983	94.3654
NC_001416.1	6483	6483	2.90578	90.3203	1.00735	96.0869
NC_001416.1	6484	6484	7.44074	85.5895	1.01094	91.5483
NC_001416.1	6488	6488	6.20906	90.2012	1.00744	92.7835
NC_001416.1	6489	6489	9.80449	85.9155	1.01069	89.1848
NC_001416.1	6512	6512	10.3408	81.8276	1.0138	88.6454
NC_001416.1	6513	6513	9.47492	81.0982	1.01435	89.5107
NC_001416.1	6536	6536	9.375	88.863	1.00845	89.6165
NC_001416.1	6537	6537	4.28212	86.2518	1.01044	94.7074
NC_001416.1	6563	6563	8.02628	88.8939	1.00843	90.9653
NC_001416.1	6564	6564	5.42722	90.6865	1.00707	93.5657
NC_001416.1	6575	6575	3.96537	85.7143	1.01085	95.0238
NC_001416.1	6576	6576	19.4235	85.3879	1.01109	79.5655
NC_001416.1	6580	6580	5.20034	88.8193	1.00849	93.7912
NC_001416.1	6581	6581	7.7142	88.1381	1.00901	91.2768
NC_001416.1	6600	6600	20.2626	84.9851	1.0114	78.726
NC_001416.1	6601	6601	7.37996	80.7794	1.01459	91.6054
NC_001416.1	6622	6622	8.06308	89.0837	1.00829	90.9286
NC_001416.1	6623	6623	3.45553	87.8125	1.00925	95.5352
NC_001416.1	6629	6629	15.3942	83.8049	1.01229	83.5935
NC_001416.1	6630	6630	4.8163	86.3726	1.01035	94.1734
NC_001416.1	6632	6632	8.57143	84.1009	1.01207	90.4165
NC_001416.1	6633	6633	6.3593	82.4982	1.01329	92.6274
NC_001416.1	6637	6637	4.21147	90.4348	1.00726	94.7813
NC_001416.1	6638	6638	6.02047	92.3549	1.0058	92.9737
NC_001416.1	6651	6651	4.01137	83.7375	1.01235	94.9763
NC_001416.1	6652	6652	7.70164	82.5279	1.01326	91.2851
NC_001416.1	6664	6664	5.53817	84.0304	1.01212	93.4497
NC_001416.1	6665	6665	7.78713	89.0999	1.00828	91.2046
NC_001416.1	6673	6673	4.32663	84.6768	1.01163	94.6617
NC_001416.1	6674	6674	28.0921	86.2179	1.01046	70.8974
NC_001416.1	6677	6677	8.04598	85.1012	1.01131	90.9427
NC_001416.1	6678	6678	4.22654	85.2057	1.01123	94.7622
NC_001416.1	6680	6680	17.3123	86.8293	1.01	81.6777
NC_001416.1	6681	6681	10.9055	86.3451	1.01037	88.0842
NC_001416.1	6686	6686	9.07468	83.3469	1.01264	89.9127
NC_001416.1	6687	6687	4.22851	82.1949	1.01352	94.758
NC_001416.1	6695	6695	7.35757	87.2781	1.00966	91.6328
NC_001416.1	6696	6696	4.8053	85.7762	1.0108	94.1839
NC_001416.1	6697	6697	15.2331	87.4813	1.0095	83.7574
NC_001416.1	6698	6698	28.9231	84.9195	1.01145	70.0655
NC_001416.1	6704	6704	17.5232	80.7933	1.01458	81.4623
NC_001416.1	6705	6705	3.84721	82.5676	1.01323	95.1396
NC_001416.1	6710	6710	4.42723	88.3029	1.00888	94.5639
NC_001416.1	6711	6711	13.5493	86.9593	1.0099	85.4408
NC_001416.1	6728	6728	12.0622	87.8394	1.00923	86.9286
NC_001416.1	6729	6729	12.0703	86.2128	1.01047	86.9193
NC_001416.1	6734	6734	7.33689	87.2937	1.00965	91.6535
NC_001416.1	6735	6735	13.7792	86.3585	1.01036	85.2104
NC_001416.1	6739	6739	4.2564	86.738	1.01007	94.7335
NC_001416.1	6740	6740	14.7873	81.2669	1.01422	84.1984
NC_001416.1	6751	6751	44.6668	77.5573	1.01704	54.3161
NC_001416.1	6752	6752	20.5452	73.562	1.02007	78.4347
NC_001416.1	6759	6759	4.97612	87.6102	1.00941	94.0145
NC_001416.1	6760	6760	8.76126	84.2822	1.01193	90.2268
NC_001416.1	6773	6773	4.21456	84.6449	1.01166	94.7738
NC_001416.1	6774	6774	4.15566	82.255	1.01347	94.8309
NC_001416.1	6795	6795	5.96975	89.8184	1.00773	93.0225
NC_001416.1	6796	6796	3.09381	88.0329	1.00909	95.8971
NC_001416.1	6798	6798	4.0404	89.4542	1.00801	94.9516
NC_001416.1	6799	6799	4.81748	89.7695	1.00777	94.1748
NC_001416.1	6812	6812	3.39951	87.2629	1.00967	95.5908
NC_001416.1	6813	6813	17.5024	83.1109	1.01282	81.4847
NC_001416.1	6826	6826	4.22893	88.0855	1.00905	94.762
NC_001416.1	6827	6827	16.1002	88.2581	1.00891	82.8909
NC_001416.1	6847	6847	6.62349	86.8458	1.00999	92.3665
NC_001416.1	6848	6848	16.7191	87.382	1.00958	82.2713
NC_001416.1	6872	6872	5.80183	81.4793	1.01406	93.1841
NC_001416.1	6873	6873	42.3621	75.7939	1.01838	56.6195
NC_001416.1	6884	6884	15.3772	87.7399	1.00931	83.6135
NC_001416.1	6885	6885	17.1019	89.3058	1.00812	81.89
NC_001416.1	6887	6887	5.64233	87.6391	1.00938	93.3483
NC_001416.1	6888	6888	7.76892	86.5551	1.01021	91.2209
NC_001416.1	6896	6896	5.07996	78.2688	1.0165	93.9035
NC_001416.1	6897	6897	12.8747	77.7218	1.01691	86.1084
NC_001416.1	6905	6905	6.63798	86.831	1.01	92.352
NC_001416.1	6906	6906	5.52408	86.0614	1.01058	93.4653
NC_001416.1	6914	6914	11.9083	84.8131	1.01153	87.0802
NC_001416.1	6915	6915	6.7694	86.741	1.01007	92.2205
NC_001416.1	6917	6917	4.64369	87.4126	1.00956	94.3468
NC_001416.1	6918	6918	6.97548	81.231	1.01425	92.0103
NC_001416.1	6937	6937	4.55083	83.9929	1.01215	94.437
NC_001416.1	6938	6938	15.088	82.7944	1.01306	83.8989
NC_001416.1	6946	6946	19.7926	86.712	1.01009	79.1973
NC_001416.1	6947	6947	8.54135	84.8603	1.01149	90.4472
NC_001416.1	6972	6972	16.1384	87.7538	1.0093	82.8523
NC_001416.1	6973	6973	4.51306	87.4084	1.00956	94.4774
NC_001416.1	6974	6974	4.49761	87.5081	1.00948	94.4929
NC_001416.1	6975	6975	29.9489	85.5389	1.01098	69.0401
NC_001416.1	6981	6981	21.7251	81.5132	1.01403	77.2608
NC_001416.1	6982	6982	37.0886	81.4533	1.01408	61.8973
NC_001416.1	7006	7006	10.7984	82.9339	1.01296	88.1886
NC_001416.1	7007	7007	21.7007	86.7749	1.01004	77.2893
NC_001416.1	7010	7010	12.3775	84.428	1.01182	86.6106
NC_001416.1	7011	7011	4.4843	83.8168	1.01229	94.5034
NC_001416.1	7017	7017	16.9357	82.6895	1.01314	82.0511
NC_001416.1	7018	7018	16.2383	84.8837	1.01148	82.7502
NC_001416.1	7019	7019	4.56227	83.6778	1.01239	94.4253
NC_001416.1	7020	7020	38.9943	81.1463	1.01431	59.9914
NC_001416.1	7031	7031	12.0475	82.0014	1.01366	86.9389
NC_001416.1	7032	7032	4.26674	80.4028	1.01488	94.7184
NC_001416.1	7041	7041	4.62329	88.9939	1.00836	94.3684
NC_001416.1	7042	7042	3.53189	88.1644	1.00899	95.4591
NC_001416.1	7048	7048	4.72686	85.31	1.01115	94.262
NC_001416.1	7049	7049	37.3234	84.2907	1.01193	61.6647
NC_001416.1	7067	7067	12.432	82.5708	1.01323	86.5548
NC_001416.1	7068	7068	6.24508	85.7361	1.01083	92.7441
NC_001416.1	7070	7070	3.48001	84.3634	1.01187	95.5081
NC_001416.1	7071	7071	54.1345	81.4844	1.01406	44.8514
NC_001416.1	7075	7075	14.8645	86.8657	1.00997	84.1255
NC_001416.1	7076	7076	3.6678	88.1432	1.009	95.3232
NC_001416.1	7078	7078	19.3484	86.4006	1.01032	79.6412
NC_001416.1	7079	7079	19.5457	85.7784	1.0108	79.4435
NC_001416.1	7080	7080	4.01357	88.7229	1.00856	94.9779
NC_001416.1	7081	7081	8.46519	86.0176	1.01062	90.5242
NC_001416.1	7108	7108	12.9571	87.7182	1.00932	86.0336
NC_001416.1	7109	7109	5.70006	85.8734	1.01072	93.2892
NC_001416.1	7139	7139	28.7619	87.4148	1.00955	70.2285
NC_001416.1	7140	7140	4.85075	88.5212	1.00871	94.1405
NC_001416.1	7145	7145	4.89569	88.2838	1.00889	94.0954
NC_001416.1	7146	7146	2.98211	87.5627	1.00944	96.0085
NC_001416.1	7156	7156	3.46548	86.7489	1.01006	95.5245
NC_001416.1	7157	7157	8.35247	84.487	1.01178	90.6358
NC_001416.1	7172	7172	29.3547	87.8742	1.00921	69.636
NC_001416.1	7173	7173	3.95546	90.3409	1.00733	95.0372
NC_001416.1	7206	7206	5.26168	85.6636	1.01088	93.7274
NC_001416.1	7207	7207	8.72011	82.0009	1.01366	90.2662
NC_001416.1	7226	7226	4.7349	87.578	1.00943	94.2557
NC_001416.1	7227	7227	5.16904	86.5801	1.01019	93.8208
NC_001416.1	7232	7232	8.75249	86.2704	1.01042	90.2371
NC_001416.1	7233	7233	20.7785	88.0676	1.00906	78.2124
NC_001416.1	7236	7236	30.5508	86.264	1.01043	68.4387
NC_001416.1	7237	7237	3.3767	88.4432	1.00877	95.6145
NC_001416.1	7256	7256	3.74476	88.7555	1.00854	95.2467
NC_001416.1	7257	7257	5.07429	87.3759	1.00958	93.9161
NC_001416.1	7272	7272	4.20315	90.8252	1.00697	94.7899
NC_001416.1	7273	7273	13.1535	91.7215	1.00628	85.8402
NC_001416.1	7278	7278	4.62294	87.3303	1.00962	94.3674
NC_001416.1	7279	7279	7.27917	83.2788	1.01269	91.7081
NC_001416.1	7293	7293	12.5409	80.5783	1.01474	86.4444
NC_001416.1	7294	7294	33.2678	81.1199	1.01433	65.7178
NC_001416.1	7298	7298	4.64319	91.5056	1.00645	94.3504
NC_001416.1	7299	7299	3.7037	92.219	1.00591	95.2904
NC_001416.1	7332	7332	4.9346	90.6578	1.00709	94.0583
NC_001416.1	7333	7333	3.9852	91.419	1.00651	95.0083
NC_001416.1	7345	7345	10.6056	85.2955	1.01116	88.3832
NC_001416.1	7346	7346	21.453	84.4063	1.01184	77.5352
NC_001416.1	7367	7367	6.49311	86.7553	1.01006	92.4968
NC_001416.1	7368	7368	3.48635	86.9544	1.0099	95.5038
NC_001416.1	7384	7384	11.4719	90.5253	1.00719	87.5209
NC_001416.1	7385	7385	5.40778	91.1691	1.0067	93.5855
NC_001416.1	7410	7410	30.9632	86.04	1.0106	68.0262
NC_001416.1	7411	7411	19.528	84.2966	1.01192	79.4601
NC_001416.1	7416	7416	3.42349	81.9233	1.01372	95.5628
NC_001416.1	7417	7417	12.0027	84.8086	1.01153	86.9858
NC_001416.1	7423	7423	6.77048	90.1752	1.00746	92.2221
NC_001416.1	7424	7424	5.11492	89.5746	1.00791	93.8772
NC_001416.1	7437	7437	6.92626	85.5314	1.01098	92.0628
NC_001416.1	7438	7438	8.96095	91.0646	1.00678	90.0323
NC_001416.1	7452	7452	6.38439	87.9699	1.00913	92.6065
NC_001416.1	7453	7453	6.0312	90.2361	1.00741	92.9614
NC_001416.1	7456	7456	12.642	84.7376	1.01159	86.3464
NC_001416.1	7457	7457	5.69705	88.0717	1.00906	93.2939
NC_001416.1	7492	7492	8.84701	84.9687	1.01141	90.1416
NC_001416.1	7493	7493	3.14002	83.5607	1.01248	95.8475
NC_001416.1	7497	7497	10.6322	89.6648	1.00785	88.36
NC_001416.1	7498	7498	3.65009	91.1402	1.00673	95.3432
NC_001416.1	7499	7499	11.3274	89.15	1.00824	87.6644
NC_001416.1	7500	7500	10.609	86.6962	1.0101	88.3809
NC_001416.1	7527	7527	4.11373	89.4737	1.00799	94.8783
NC_001416.1	7528	7528	5.06952	88.1331	1.00901	93.9215
NC_001416.1	7533	7533	10.5615	85.8328	1.01076	88.4278
NC_001416.1	7534	7534	11.7286	87.1546	1.00975	87.2617
NC_001416.1	7536	7536	3.8702	88.1579	1.00899	95.1208
NC_001416.1	7537	7537	10.5308	84.141	1.01204	88.4571
NC_001416.1	7541	7541	15.1981	86.4281	1.0103	83.7916
NC_001416.1	7542	7542	4.14537	86.9985	1.00987	94.8448
NC_001416.1	7552	7552	6.07802	86.0042	1.01063	92.9114
NC_001416.1	7553	7553	9.95384	81.1997	1.01427	89.0319
NC_001416.1	7564	7564	3.5725	82.967	1.01293	95.4146
NC_001416.1	7565	7565	32.9598	76.194	1.01807	66.0222
NC_001416.1	7577	7577	42.4308	85.1199	1.0113	56.5579
NC_001416.1	7578	7578	10.4035	82.7062	1.01313	88.5834
NC_001416.1	7579	7579	10.6796	82.9186	1.01297	88.3074
NC_001416.1	7580	7580	18.5315	82.1138	1.01358	80.455
NC_001416.1	7601	7601	6.51713	86.6343	1.01015	92.4727
NC_001416.1	7602	7602	7.61932	86.3836	1.01034	91.3703
NC_001416.1	7608	7608	29.0715	83.6512	1.01241	69.9161
NC_001416.1	7609	7609	23.2043	80.2678	1.01498	75.7808
NC_001416.1	7623	7623	7.75837	80.1251	1.01509	91.2265
NC_001416.1	7624	7624	12.8624	84.3816	1.01186	86.1258
NC_001416.1	7635	7635	5.7118	82.7485	1.0131	93.2751
NC_001416.1	7636	7636	8.71276	81.3534	1.01416	90.2731
NC_001416.1	7651	7651	12.9668	88.3758	1.00882	86.0244
NC_001416.1	7652	7652	9.80179	89.5019	1.00797	89.1902
NC_001416.1	7653	7653	16.2373	88.9064	1.00842	82.7542
NC_001416.1	7654	7654	20.0494	88.2819	1.0089	78.9417
NC_001416.1	7656	7656	17.5613	89.5072	1.00797	81.4308
NC_001416.1	7657	7657	34.3148	88.4554	1.00876	64.6764
NC_001416.1	7664	7664	10.5544	87.4897	1.0095	88.4361
NC_001416.1	7665	7665	5.16854	86.2069	1.01047	93.821
NC_001416.1	7669	7669	5.71001	88.3137	1.00887	93.2811
NC_001416.1	7670	7670	4.46352	83.8305	1.01228	94.5242
NC_001416.1	7671	7671	10.3146	88.2213	1.00894	88.6765
NC_001416.1	7672	7672	12.1487	84.2105	1.01199	86.8393
NC_001416.1	7685	7685	5.38129	88.7827	1.00852	93.6102
NC_001416.1	7686	7686	10.1923	86.372	1.01035	88.7973
NC_001416.1	7704	7704	4.76751	89.2473	1.00816	94.2243
NC_001416.1	7705	7705	7.11704	87.0968	1.0098	91.8732
NC_001416.1	7721	7721	8.74233	86.8209	1.01001	90.2477
NC_001416.1	7722	7722	13.9521	87.1054	1.00979	85.0381
NC_001416.1	7729	7729	7.28125	91.9724	1.00609	91.7127
NC_001416.1	7730	7730	9.97398	90.5738	1.00716	89.0189
NC_001416.1	7767	7767	4.63797	80.7147	1.01464	94.3474
NC_001416.1	7768	7768	18.2668	81.4378	1.01409	80.7191
NC_001416.1	7776	7776	12.6496	83.2317	1.01273	86.3377
NC_001416.1	7777	7777	7.92585	85.2874	1.01117	91.063
NC_001416.1	7780	7780	33.7852	87.8159	1.00925	65.2056
NC_001416.1	7781	7781	18.2213	87.837	1.00923	80.7694
NC_001416.1	7782	7782	5.17547	86.6711	1.01012	93.8144
NC_001416.1	7783	7783	10.1635	89.4096	1.00804	88.8284
NC_001416.1	7799	7799	3.68932	87.6551	1.00937	95.3013
NC_001416.1	7800	7800	10.2021	88.0552	1.00907	88.7888
NC_001416.1	7813	7813	12.1212	84.1463	1.01204	86.8668
NC_001416.1	7814	7814	7.3125	84.5745	1.01171	91.6758
NC_001416.1	7828	7828	24.2279	83.112	1.01282	74.7593
NC_001416.1	7829	7829	4.85918	85.2321	1.01121	94.1296
NC_001416.1	7837	7837	13.1745	86.3844	1.01034	85.8152
NC_001416.1	7838	7838	6.54291	86.9153	1.00993	92.4472
NC_001416.1	7840	7840	2.93169	87.7049	1.00933	96.059
NC_001416.1	7841	7841	10.4372	86.1469	1.01052	88.5523
NC_001416.1	7850	7850	5.71429	87.2703	1.00966	93.2761
NC_001416.1	7851	7851	5.61457	85.4717	1.01103	93.3744
NC_001416.1	7860	7860	9.84328	87.6598	1.00937	89.1474
NC_001416.1	7861	7861	4.87013	88.3934	1.00881	94.1211
NC_001416.1	7885	7885	30.6128	81.2665	1.01422	68.373
NC_001416.1	7886	7886	4.26651	86.8649	1.00997	94.7235
NC_001416.1	7892	7892	53.1	76.9667	1.01749	45.8825
NC_001416.1	7893	7893	3.99178	84.7313	1.01159	94.9966
NC_001416.1	7895	7895	3.32418	83.4856	1.01254	95.6633
NC_001416.1	7896	7896	8.64307	84.7268	1.0116	90.3453
NC_001416.1	7905	7905	6.78995	75.522	1.01858	92.1915
NC_001416.1	7906	7906	14.1672	77.9195	1.01676	84.8161
NC_001416.1	7930	7930	13.3945	87.628	1.00939	85.5961
NC_001416.1	7931	7931	9.02206	90.0498	1.00755	89.9704
NC_001416.1	7935	7935	12.0257	80.449	1.01484	86.9594
NC_001416.1	7936	7936	6.73928	80.853	1.01454	92.2462
NC_001416.1	7940	7940	13.1872	85.3974	1.01109	85.8018
NC_001416.1	7941	7941	6.49261	79.5169	1.01555	92.4918
NC_001416.1	7947	7947	11.6366	83.211	1.01275	87.3507
NC_001416.1	7948	7948	7.26148	83.0986	1.01283	91.7257
NC_001416.1	7954	7954	6.10923	92.6126	1.00561	92.8852
NC_001416.1	7955	7955	6.62897	89.9067	1.00766	92.3634
NC_001416.1	7957	7957	25.3105	90.201	1.00744	73.6821
NC_001416.1	7958	7958	3.62047	87.7518	1.0093	95.3702
NC_001416.1	7960	7960	5.70057	89.7133	1.00781	93.2916
NC_001416.1	7961	7961	18.4518	88.9253	1.00841	80.5398
NC_001416.1	8003	8003	4.76918	88.7355	1.00855	94.2223
NC_001416.1	8004	8004	6.02591	84.7116	1.01161	92.9625
NC_001416.1	8019	8019	4.13043	89.4136	1.00804	94.8615
NC_001416.1	8020	8020	3.33731	89.6938	1.00782	95.6549
NC_001416.1	8032	8032	8.04704	84.6408	1.01166	90.9413
NC_001416.1	8033	8033	6.92331	91.2367	1.00665	92.07
NC_001416.1	8035	8035	3.60137	85.7509	1.01082	95.3878
NC_001416.1	8036	8036	19.7851	85.7143	1.01085	79.204
NC_001416.1	8048	8048	6.66882	81.3976	1.01412	92.3171
NC_001416.1	8049	8049	7.48153	83.4132	1.01259	91.5059
NC_001416.1	8051	8051	7.24404	87.6617	1.00937	91.7466
NC_001416.1	8052	8052	11.9257	87.525	1.00947	87.0648
NC_001416.1	8067	8067	27.1232	85.6018	1.01093	71.8659
NC_001416.1	8068	8068	5.25467	88.4106	1.0088	93.7365
NC_001416.1	8069	8069	4.58654	87.7483	1.0093	94.4042
NC_001416.1	8070	8070	10.6809	88.8035	1.0085	88.3106
NC_001416.1	8081	8081	16.4351	86.0087	1.01062	82.5543
NC_001416.1	8082	8082	5.07246	85.6	1.01093	93.9166
NC_001416.1	8083	8083	5.86441	84.5898	1.0117	93.1239
NC_001416.1	8084	8084	45.0035	82.8979	1.01298	53.9835
NC_001416.1	8089	8089	42.7062	85.636	1.0109	56.2829
NC_001416.1	8090	8090	3.25516	81.2965	1.0142	95.7306
NC_001416.1	8095	8095	18.1633	81.5654	1.014	80.8227
NC_001416.1	8096	8096	4.36981	82.3347	1.01341	94.6168
NC_001416.1	8098	8098	2.86299	85.7692	1.0108	96.1262
NC_001416.1	8099	8099	8.88647	83.0972	1.01283	90.1007
NC_001416.1	8112	8112	5.36349	92.3323	1.00582	93.6307
NC_001416.1	8113	8113	4.2239	89.6552	1.00785	94.7682
NC_001416.1	8127	8127	13.9916	89.6307	1.00787	85.0005
NC_001416.1	8128	8128	4.23878	89.1506	1.00824	94.753
NC_001416.1	8130	8130	3.97181	88.9915	1.00836	95.0198
NC_001416.1	8131	8131	12.4302	85.6655	1.01088	86.5589
NC_001416.1	8170	8170	6.56088	91.8318	1.0062	92.4329
NC_001416.1	8171	8171	7.48513	92.2841	1.00586	91.509
NC_001416.1	8182	8182	38.1638	86.7577	1.01005	60.8261
NC_001416.1	8183	8183	8.74696	84.997	1.01139	90.2416
NC_001416.1	8205	8205	15.0175	88.6109	1.00865	83.9739
NC_001416.1	8206	8206	7.36575	90.7203	1.00704	91.6272
NC_001416.1	8219	8219	5.72469	91.4286	1.00651	93.2688
NC_001416.1	8220	8220	3.6316	90.3657	1.00731	95.3611
NC_001416.1	8239	8239	29.0938	80.3922	1.01489	69.8913
NC_001416.1	8240	8240	12.1199	86.8599	1.00998	86.8702
NC_001416.1	8241	8241	14.2356	80.9249	1.01448	84.7499
NC_001416.1	8242	8242	10.7222	86.0041	1.01063	88.2672
NC_001416.1	8254	8254	38.7872	87.0718	1.00981	60.203
NC_001416.1	8255	8255	5.36398	89.2063	1.00819	93.6278
NC_001416.1	8256	8256	25.5122	86.6667	1.01012	73.4777
NC_001416.1	8257	8257	10.8537	90.1899	1.00745	88.1388
NC_001416.1	8259	8259	6.87232	87.694	1.00934	92.1183
NC_001416.1	8260	8260	10.0645	87.1983	1.00972	88.9258
NC_001416.1	8265	8265	3.65854	85.7942	1.01078	95.3307
NC_001416.1	8266	8266	6.95538	85.3403	1.01113	92.0335
NC_001416.1	8268	8268	4.15658	86.6034	1.01017	94.8333
NC_001416.1	8269	8269	4.11019	85.9521	1.01066	94.8791
NC_001416.1	8283	8283	4.77387	88.9428	1.00839	94.2177
NC_001416.1	8284	8284	16.373	90.1751	1.00746	82.6195
NC_001416.1	8303	8303	11.8816	83.5664	1.01248	87.1059
NC_001416.1	8304	8304	5.04404	84.0037	1.01214	93.9438
NC_001416.1	8309	8309	5.47343	88.4109	1.0088	93.5178
NC_001416.1	8310	8310	10.4233	88.0037	1.00911	88.5676
NC_001416.1	8328	8328	6.17384	86.4975	1.01025	92.8159
NC_001416.1	8329	8329	7.64618	83.2814	1.01269	91.3411
NC_001416.1	8331	8331	5.43267	83.3493	1.01264	93.5547
NC_001416.1	8332	8332	4.84048	81.194	1.01428	94.1452
NC_001416.1	8339	8339	6.69531	89.2569	1.00816	92.2965
NC_001416.1	8340	8340	3.37496	86.6483	1.01014	95.6149
NC_001416.1	8342	8342	15.1801	88.6463	1.00862	83.8112
NC_001416.1	8343	8343	27.3005	86.3593	1.01036	71.6891
NC_001416.1	8344	8344	5.54165	89.5264	1.00795	93.4504
NC_001416.1	8345	8345	7.71801	87.1148	1.00978	91.2722
NC_001416.1	8370	8370	6.34492	86.5339	1.01022	92.6449
NC_001416.1	8371	8371	6.01881	87.2445	1.00968	92.9715
NC_001416.1	8388	8388	5.84559	88.6364	1.00863	93.1458
NC_001416.1	8389	8389	5.92984	86.8687	1.00997	93.0602
NC_001416.1	8406	8406	7.97443	87.5598	1.00944	91.0161
NC_001416.1	8407	8407	4.28278	85.7951	1.01078	94.7064
NC_001416.1	8434	8434	6.88652	87.8964	1.00919	92.1043
NC_001416.1	8435	8435	28.3972	85.7629	1.01081	70.592
NC_001416.1	8440	8440	4.41415	86.3305	1.01038	94.5755
NC_001416.1	8441	8441	14.471	85.3727	1.0111	84.5179
NC_001416.1	8446	8446	5.54822	85.274	1.01118	93.4406
NC_001416.1	8447	8447	14.1003	79.7602	1.01537	84.8843
NC_001416.1	8455	8455	6.7743	86.8852	1.00996	92.2157
NC_001416.1	8456	8456	7.24556	85.5263	1.01099	91.7435
NC_001416.1	8458	8458	3.97309	89.2626	1.00815	95.0188
NC_001416.1	8459	8459	12.2827	85.4417	1.01105	86.7062
NC_001416.1	8478	8478	18.1313	83.7753	1.01232	80.8564
NC_001416.1	8479	8479	12.3113	80.8496	1.01454	86.6741
NC_001416.1	8484	8484	4.64722	87.492	1.0095	94.3433
NC_001416.1	8485	8485	7.40181	86.5411	1.01022	91.588
NC_001416.1	8487	8487	3.54132	87.4522	1.00953	95.4492
NC_001416.1	8488	8488	11.9607	81.3514	1.01416	87.0251
NC_001416.1	8493	8493	5.12903	91.1392	1.00673	93.8642
NC_001416.1	8494	8494	10.4776	87.4434	1.00953	88.5129
NC_001416.1	8500	8500	2.73885	89.0116	1.00834	96.2528
NC_001416.1	8501	8501	23.339	81.4573	1.01408	75.647
NC_001416.1	8518	8518	24.1974	82.5014	1.01328	74.7894
NC_001416.1	8519	8519	18.6194	84.2136	1.01198	80.3686
NC_001416.1	8550	8550	4.1196	85.103	1.01131	94.8691
NC_001416.1	8551	8551	38.2631	78.9881	1.01595	60.7209
NC_001416.1	8570	8570	5.34846	89.4393	1.00802	93.6435
NC_001416.1	8571	8571	3.71429	90.0958	1.00752	95.2782
NC_001416.1	8578	8578	4.55324	85.8507	1.01074	94.436
NC_001416.1	8579	8579	4.04281	87.407	1.00956	94.9476
NC_001416.1	8608	8608	15.1743	89.2977	1.00812	83.8176
NC_001416.1	8609	8609	4.84182	90.6593	1.00709	94.1511
NC_001416.1	8613	8613	6.81885	87.5085	1.00948	92.1717
NC_001416.1	8614	8614	22.113	88	1.00911	76.8779
NC_001416.1	8616	8616	7.37023	90.5017	1.00721	91.6226
NC_001416.1	8617	8617	5.4679	89.4509	1.00801	93.5241
NC_001416.1	8630	8630	44.4125	75.2362	1.0188	54.5687
NC_001416.1	8631	8631	9.68097	81.8053	1.01381	89.3052
NC_001416.1	8635	8635	5.53802	91.8231	1.00621	93.4558
NC_001416.1	8636	8636	17.2614	89.5415	1.00794	81.7306
NC_001416.1	8652	8652	12	72.4389	1.02092	86.9791
NC_001416.1	8653	8653	31.3364	74.8775	1.01907	67.6445
NC_001416.1	8661	8661	10.3567	81.6864	1.0139	88.6294
NC_001416.1	8662	8662	2.71318	81.4448	1.01409	96.2727
NC_001416.1	8671	8671	9.60569	83.9865	1.01216	89.3822
NC_001416.1	8672	8672	5.0857	83.3094	1.01267	93.9016
NC_001416.1	8683	8683	11.9439	88.8372	1.00847	87.0477
NC_001416.1	8684	8684	5.95442	88.9462	1.00839	93.0372
NC_001416.1	8686	8686	13.5185	88.8579	1.00846	85.473
NC_001416.1	8687	8687	32.5301	86.0704	1.01058	66.4593
NC_001416.1	8697	8697	3.50877	88.8509	1.00846	95.4828
NC_001416.1	8698	8698	3.67953	84.7682	1.01156	95.3089
NC_001416.1	8701	8701	13.9083	88.0647	1.00906	85.0826
NC_001416.1	8702	8702	36.9505	79.7036	1.01541	62.0341
NC_001416.1	8716	8716	4.18898	88.3313	1.00886	94.8022
NC_001416.1	8717	8717	29.591	84.8466	1.0115	69.3975
NC_001416.1	8730	8730	15.9042	87.7671	1.00929	83.0865
NC_001416.1	8731	8731	18.0228	86.0375	1.0106	80.9666
NC_001416.1	8743	8743	8.26048	86.544	1.01022	90.7293
NC_001416.1	8744	8744	6.00266	86.1645	1.0105	92.9868
NC_001416.1	8769	8769	3.76232	86.8503	1.00998	95.2277
NC_001416.1	8770	8770	15.754	86.0037	1.01063	83.2354
NC_001416.1	8787	8787	6.7907	87.1807	1.00973	92.1996
NC_001416.1	8788	8788	7.25458	88.1043	1.00903	91.7364
NC_001416.1	8801	8801	3.90436	85.4323	1.01106	95.0846
NC_001416.1	8802	8802	23.4688	84.9203	1.01145	75.5197
NC_001416.1	8811	8811	5.48279	87.1782	1.00973	93.5075
NC_001416.1	8812	8812	4.378	86.6865	1.01011	94.6119
NC_001416.1	8821	8821	4.02622	81.9596	1.0137	94.9601
NC_001416.1	8822	8822	24.4843	76.5213	1.01782	74.4978
NC_001416.1	8829	8829	5.50459	85.2926	1.01117	93.4842
NC_001416.1	8830	8830	3.76082	85.9206	1.01069	95.2285
NC_001416.1	8866	8866	14.3857	86.3582	1.01036	84.6039
NC_001416.1	8867	8867	10.4054	87.4381	1.00954	88.585
NC_001416.1	8879	8879	9.65712	90.1381	1.00749	89.3354
NC_001416.1	8880	8880	8.0182	90.1128	1.00751	90.9743
NC_001416.1	8882	8882	16.2248	87.4059	1.00956	82.7656
NC_001416.1	8883	8883	21.0967	88.4774	1.00875	77.8946
NC_001416.1	8884	8884	5.32826	87.9945	1.00911	93.6626
NC_001416.1	8885	8885	28.2571	86.522	1.01023	70.7326
NC_001416.1	8887	8887	18.75	89.4459	1.00801	80.242
NC_001416.1	8888	8888	12.3403	86.8176	1.01001	86.6497
NC_001416.1	8895	8895	17.2583	84.3712	1.01187	81.7299
NC_001416.1	8896	8896	9.605	84.3972	1.01185	89.3832
NC_001416.1	8914	8914	7.6489	85.4978	1.01101	91.3401
NC_001416.1	8915	8915	34.1484	80.4236	1.01486	64.8367
NC_001416.1	8951	8951	17.4975	84.3404	1.01189	81.4906
NC_001416.1	8952	8952	3.55191	85.2814	1.01117	95.4369
NC_001416.1	8980	8980	8.09524	86.2394	1.01045	90.8943
NC_001416.1	8981	8981	15.1304	88.1103	1.00903	83.8605
NC_001416.1	8993	8993	4.61636	87.7885	1.00927	94.3744
NC_001416.1	8994	8994	5.56059	89.9758	1.00761	93.4318
NC_001416.1	9023	9023	10.6282	86.0254	1.01061	88.3612
NC_001416.1	9024	9024	12.3925	88.024	1.00909	86.5984
NC_001416.1	9035	9035	5.62986	89.396	1.00805	93.3621
NC_001416.1	9036	9036	5.88935	88.1842	1.00897	93.1017
NC_001416.1	9037	9037	5.58502	90.3623	1.00732	93.4077
NC_001416.1	9038	9038	54.6398	86.6353	1.01015	44.3501
NC_001416.1	9043	9043	23.962	82.5971	1.01321	75.0247
NC_001416.1	9044	9044	13.8779	80.9061	1.0145	85.1076
NC_001416.1	9053	9053	10.7631	85.6528	1.01089	88.226
NC_001416.1	9054	9054	5.06806	86.7161	1.01008	93.9219
NC_001416.1	9064	9064	47.1771	83.3215	1.01266	51.8103
NC_001416.1	9065	9065	4.1942	83.9322	1.0122	94.7936
NC_001416.1	9066	9066	5.60358	85.4781	1.01102	93.3854
NC_001416.1	9067	9067	6.64356	85.3909	1.01109	92.3454
NC_001416.1	9091	9091	5.07289	88.3298	1.00886	93.9183
NC_001416.1	9092	9092	12.4153	88.6584	1.00861	86.576
NC_001416.1	9095	9095	10.5907	88.4783	1.00875	88.4006
NC_001416.1	9096	9096	3.87992	87.906	1.00918	95.1109
NC_001416.1	9098	9098	3.04024	86.993	1.00987	95.9499
NC_001416.1	9099	9099	61.1191	83.9041	1.01222	37.8687
NC_001416.1	9107	9107	27.5976	84.0799	1.01209	71.3903
NC_001416.1	9108	9108	4.02468	85.1342	1.01129	94.964
NC_001416.1	9122	9122	6.02144	82.2861	1.01345	92.9651
NC_001416.1	9123	9123	3.3571	77.3896	1.01717	95.6257
NC_001416.1	9134	9134	3.62384	85.461	1.01104	95.3651
NC_001416.1	9135	9135	11.0131	83.9136	1.01221	87.9747
NC_001416.1	9160	9160	5.31722	85.7296	1.01083	93.6719
NC_001416.1	9161	9161	45.0571	86.7403	1.01007	53.9328
NC_001416.1	9164	9164	19.3192	90.2985	1.00737	79.6734
NC_001416.1	9165	9165	5.09657	91.3066	1.0066	93.8968
NC_001416.1	9185	9185	3.62753	86.2488	1.01044	95.362
NC_001416.1	9186	9186	7.06368	88.4354	1.00878	91.9275
NC_001416.1	9202	9202	9.07258	89.1446	1.00824	89.9192
NC_001416.1	9203	9203	3.57801	90.8487	1.00695	95.415
NC_001416.1	9208	9208	3.18866	86.9054	1.00994	95.8014
NC_001416.1	9209	9209	8.98758	85.8316	1.01076	90.0017
NC_001416.1	9218	9218	7.09075	85.598	1.01093	91.8983
NC_001416.1	9219	9219	6.09564	87.9346	1.00916	92.8952
NC_001416.1	9238	9238	24.1786	78.5177	1.01631	74.8051
NC_001416.1	9239	9239	24.9741	74.8538	1.01909	74.0068
NC_001416.1	9247	9247	3.4027	87.7722	1.00928	95.588
NC_001416.1	9248	9248	8.95909	87.9206	1.00917	90.0317
NC_001416.1	9263	9263	4.09408	80.4084	1.01487	94.891
NC_001416.1	9264	9264	31.3799	72.7986	1.02065	67.5995
NC_001416.1	9270	9270	4.09694	88.9769	1.00837	94.8947
NC_001416.1	9271	9271	5.59916	89.1925	1.0082	93.3926
NC_001416.1	9285	9285	33.2355	81.8822	1.01375	65.7508
NC_001416.1	9286	9286	11.3515	78.4898	1.01633	87.6322
NC_001416.1	9292	9292	4.57464	90.1178	1.0075	94.4179
NC_001416.1	9293	9293	37.9877	87.8143	1.00925	61.0031
NC_001416.1	9296	9296	8.03596	88.3658	1.00883	90.9552
NC_001416.1	9297	9297	14.9501	89.0162	1.00834	84.0416
NC_001416.1	9301	9301	6.97611	88.1605	1.00899	92.0149
NC_001416.1	9302	9302	5.45505	90.4727	1.00723	93.5377
NC_001416.1	9305	9305	4.60469	81.2723	1.01422	94.3811
NC_001416.1	9306	9306	10.2941	78.0355	1.01667	88.6892
NC_001416.1	9315	9315	3.34421	88.0507	1.00907	95.6467
NC_001416.1	9316	9316	4.51226	85.2789	1.01118	94.4766
NC_001416.1	9335	9335	11.2518	78.9835	1.01596	87.7323
NC_001416.1	9336	9336	6.69715	82.5598	1.01324	92.2896
NC_001416.1	9343	9343	5.38776	84.7586	1.01157	93.6007
NC_001416.1	9344	9344	18.1629	82.1678	1.01354	80.8235
NC_001416.1	9349	9349	4.24617	88	1.00911	94.7447
NC_001416.1	9350	9350	8.90093	88.8415	1.00847	90.0906
NC_001416.1	9352	9352	3.46535	88.6667	1.0086	95.526
NC_001416.1	9353	9353	44.9682	83.6904	1.01238	54.0195
NC_001416.1	9369	9369	10.1449	88.5929	1.00866	88.8464
NC_001416.1	9370	9370	15.091	87.3754	1.00958	83.8995
NC_001416.1	9373	9373	6.57484	90.2182	1.00743	92.4177
NC_001416.1	9374	9374	4.5515	89.0972	1.00828	94.4402
NC_001416.1	9396	9396	5.37423	88.7018	1.00858	93.6172
NC_001416.1	9397	9397	6.79062	88.3495	1.00884	92.2005
NC_001416.1	9400	9400	6.65508	89.8221	1.00773	92.3372
NC_001416.1	9401	9401	4.57413	87.0189	1.00985	94.416
NC_001416.1	9403	9403	3.4163	88.4429	1.00877	95.5749
NC_001416.1	9404	9404	17.3298	87.9195	1.00917	81.6611
NC_001416.1	9417	9417	58.9471	79.3081	1.01571	40.0372
NC_001416.1	9418	9418	4.04278	84.6057	1.01169	94.9455
NC_001416.1	9424	9424	3.61826	86.293	1.01041	95.3713
NC_001416.1	9425	9425	4.45997	88.7396	1.00855	94.5315
NC_001416.1	9433	9433	11.6345	84.8237	1.01152	87.354
NC_001416.1	9434	9434	5.36913	85.3194	1.01115	93.6197
NC_001416.1	9440	9440	14.0066	83.7327	1.01235	84.9811
NC_001416.1	9441	9441	6.89295	83.8868	1.01223	92.0948
NC_001416.1	9449	9449	6.93314	86.6667	1.01012	92.0567
NC_001416.1	9450	9450	6.56876	85.4848	1.01102	92.4202
NC_001416.1	9454	9454	6.868	85.1539	1.01127	92.1207
NC_001416.1	9455	9455	4.68155	81.6364	1.01394	94.3045
NC_001416.1	9469	9469	5.13066	87.2991	1.00964	93.8597
NC_001416.1	9470	9470	5.03161	87.7135	1.00933	93.9591
NC_001416.1	9493	9493	6.45583	88	1.00911	92.5351
NC_001416.1	9494	9494	5.43237	87.0756	1.00981	93.5578
NC_001416.1	9500	9500	8.76565	90.6552	1.00709	90.2273
NC_001416.1	9501	9501	6.9891	89.3482	1.00809	92.0028
NC_001416.1	9514	9514	5.24306	84.4051	1.01184	93.7451
NC_001416.1	9515	9515	6.53527	84.5871	1.0117	92.453
NC_001416.1	9521	9521	18.9857	87.122	1.00978	80.0045
NC_001416.1	9522	9522	6.70276	87.2124	1.00971	92.2875
NC_001416.1	9527	9527	4.64314	84.1192	1.01206	94.3448
NC_001416.1	9528	9528	3.94911	83.324	1.01266	95.0382
NC_001416.1	9540	9540	17.2964	84.8913	1.01147	81.6921
NC_001416.1	9541	9541	3.98427	87.2839	1.00965	95.0061
NC_001416.1	9544	9544	5.72944	86.1004	1.01055	93.26
NC_001416.1	9545	9545	13.1321	86.1953	1.01048	85.8574
NC_001416.1	9553	9553	4.87083	81.0989	1.01435	94.1148
NC_001416.1	9554	9554	24.6688	85.4402	1.01105	74.3202
NC_001416.1	9572	9572	5.01107	91.3948	1.00653	93.9824
NC_001416.1	9573	9573	8.94287	92.841	1.00543	90.0517
NC_001416.1	9577	9577	4.32937	80.597	1.01473	94.6559
NC_001416.1	9578	9578	9.75087	81.5131	1.01403	89.2351
NC_001416.1	9599	9599	4.25722	88.7446	1.00854	94.7342
NC_001416.1	9600	9600	4.19827	87.3099	1.00963	94.7921
NC_001416.1	9605	9605	14.3957	87.1554	1.00975	84.5946
NC_001416.1	9606	9606	11.6202	89.3269	1.0081	87.3717
NC_001416.1	9608	9608	3.5241	89.03	1.00833	95.4676
NC_001416.1	9609	9609	9.76645	89.379	1.00806	89.2255
NC_001416.1	9634	9634	3.69222	82.6819	1.01315	95.2946
NC_001416.1	9635	9635	13.0694	81.1562	1.01431	85.9163
NC_001416.1	9644	9644	5.93831	84.9624	1.01142	93.0503
NC_001416.1	9645	9645	3.79301	85.5562	1.01097	95.196
NC_001416.1	9664	9664	4.66392	86.5694	1.0102	94.3259
NC_001416.1	9665	9665	23.4848	87.4672	1.00951	75.5056
NC_001416.1	9680	9680	5.91518	90.8998	1.00691	93.0779
NC_001416.1	9681	9681	7.65514	89.0608	1.0083	91.3366
NC_001416.1	9686	9686	20.0832	82.4669	1.01331	78.9035
NC_001416.1	9687	9687	3.89085	84.7861	1.01155	95.0976
NC_001416.1	9698	9698	10.8552	85.203	1.01123	88.1336
NC_001416.1	9699	9699	3.44738	83.3245	1.01266	95.54
NC_001416.1	9709	9709	3.7196	85.7293	1.01083	95.2696
NC_001416.1	9710	9710	42.273	82.8955	1.01299	56.714
NC_001416.1	9725	9725	6.80983	84.1237	1.01205	92.1781
NC_001416.1	9726	9726	13.4324	79.8592	1.01529	85.5523
NC_001416.1	9743	9743	8.70787	89.1594	1.00823	90.2839
NC_001416.1	9744	9744	3.4376	87.7848	1.00927	95.5531
NC_001416.1	9752	9752	6.46353	88.5829	1.00867	92.5278
NC_001416.1	9753	9753	9.25981	86.3473	1.01036	89.7298
NC_001416.1	9757	9757	7.34027	90.8795	1.00692	91.6528
NC_001416.1	9758	9758	7.0259	87.6028	1.00941	91.9647
NC_001416.1	9783	9783	25.0627	86.8703	1.00997	73.9274
NC_001416.1	9784	9784	21.4616	84.9584	1.01142	77.527
NC_001416.1	9797	9797	21.7645	77.4529	1.01712	77.2183
NC_001416.1	9798	9798	10.2388	85.5798	1.01095	88.7502
NC_001416.1	9810	9810	6.20532	88.0553	1.00907	92.7856
NC_001416.1	9811	9811	9.55121	89.2523	1.00816	89.4406
NC_001416.1	9826	9826	10.9861	84.6719	1.01164	88.0023
NC_001416.1	9827	9827	15.5193	83.7065	1.01237	83.4683
NC_001416.1	9843	9843	11.4693	85.7451	1.01082	87.5198
NC_001416.1	9844	9844	2.95775	86.7764	1.01004	96.0322
NC_001416.1	9863	9863	8.51064	80.8573	1.01453	90.4748
NC_001416.1	9864	9864	3.05949	82.8269	1.01304	95.9275
NC_001416.1	9875	9875	19.6881	87.4765	1.00951	79.3024
NC_001416.1	9876	9876	7.96286	90.288	1.00737	91.0298
NC_001416.1	9878	9878	12.8422	89.5221	1.00795	86.1499
NC_001416.1	9879	9879	35.2958	90.0275	1.00757	63.6966
NC_001416.1	9880	9880	4.95868	90.4583	1.00724	94.0341
NC_001416.1	9881	9881	10.4423	89.5372	1.00794	88.5497
NC_001416.1	9892	9892	5.55224	84.5533	1.01173	93.436
NC_001416.1	9893	9893	40.4249	80.3181	1.01494	58.5601
NC_001416.1	9916	9916	17.4506	88.7439	1.00855	81.5408
NC_001416.1	9917	9917	7.10059	84.7279	1.01159	91.8878
NC_001416.1	9925	9925	8.82695	85.7439	1.01082	90.1622
NC_001416.1	9926	9926	3.37565	82.2535	1.01347	95.6109
NC_001416.1	9934	9934	11.1502	86.8877	1.00995	87.8398
NC_001416.1	9935	9935	13.2349	80.7794	1.01459	85.7505
NC_001416.1	9950	9950	6.53252	91.2257	1.00666	92.4608
NC_001416.1	9951	9951	6.87831	89.4203	1.00803	92.1137
NC_001416.1	9991	9991	3.63161	94.1827	1.00442	95.364
NC_001416.1	9992	9992	5.29727	93.0055	1.00531	93.6974
NC_001416.1	10016	10016	4.69498	90.0851	1.00753	94.2975
NC_001416.1	10017	10017	8.66497	89.4062	1.00804	90.327
NC_001416.1	10026	10026	5.62075	86.9757	1.00989	93.3694
NC_001416.1	10027	10027	5.52239	89.4369	1.00802	93.4696
NC_001416.1	10082	10082	21.658	86.9433	1.00991	77.3321
NC_001416.1	10083	10083	3.55697	88.1177	1.00902	95.434
NC_001416.1	10085	10085	4.36055	90.5539	1.00717	94.6323
NC_001416.1	10086	10086	10.1124	89.486	1.00798	88.8797
NC_001416.1	10091	10091	14.9579	91.0226	1.00682	84.0353
NC_001416.1	10092	10092	14.8649	87.7901	1.00927	84.1259
NC_001416.1	10108	10108	14.8913	86.7015	1.0101	84.0986
NC_001416.1	10109	10109	6.98174	89.8945	1.00767	92.0106
NC_001416.1	10120	10120	22.0914	85.1852	1.01125	76.8974
NC_001416.1	10121	10121	3.25568	82.826	1.01304	95.7313
NC_001416.1	10123	10123	4.54805	90.2545	1.0074	94.4445
NC_001416.1	10124	10124	5.01416	88.4075	1.0088	93.977
NC_001416.1	10152	10152	17.6814	87.7805	1.00928	81.3093
NC_001416.1	10153	10153	15.651	86.758	1.01005	83.3389
NC_001416.1	10154	10154	4.36608	88.0878	1.00904	94.6249
NC_001416.1	10155	10155	7.98197	87.9552	1.00914	91.0089
NC_001416.1	10166	10166	10.3671	81.0356	1.0144	88.6185
NC_001416.1	10167	10167	33.5647	77.1313	1.01736	65.418
NC_001416.1	10171	10171	4.28867	87.2063	1.00971	94.7016
NC_001416.1	10172	10172	15.8526	83.8654	1.01225	83.1351
NC_001416.1	10178	10178	3.77472	88.9177	1.00841	95.2169
NC_001416.1	10179	10179	9.21311	84.8433	1.01151	89.7754
NC_001416.1	10192	10192	4.68891	87.886	1.0092	94.3019
NC_001416.1	10193	10193	3.9621	87.5749	1.00943	95.0285
NC_001416.1	10206	10206	5.07132	87.6861	1.00935	93.9193
NC_001416.1	10207	10207	3.78279	87.8638	1.00921	95.208
NC_001416.1	10216	10216	5.04848	78.7437	1.01614	93.9354
NC_001416.1	10217	10217	15.9429	72.3677	1.02098	83.0361
NC_001416.1	10226	10226	17.0171	83.545	1.01249	81.9704
NC_001416.1	10227	10227	9.60538	84.591	1.0117	89.3829
NC_001416.1	10279	10279	9.09091	87.5406	1.00946	89.8996
NC_001416.1	10280	10280	7.1988	86.9288	1.00992	91.7913
NC_001416.1	10287	10287	9.66147	84.487	1.01178	89.3268
NC_001416.1	10288	10288	6.15788	87.7254	1.00932	92.8328
NC_001416.1	10294	10294	6.04614	88.8594	1.00846	92.9454
NC_001416.1	10295	10295	4.38763	87.4109	1.00956	94.6028
NC_001416.1	10315	10315	3.95404	85.7664	1.01081	95.0352
NC_001416.1	10316	10316	46.0072	84.4086	1.01184	52.981
NC_001416.1	10320	10320	5.80781	83.6283	1.01243	93.1798
NC_001416.1	10321	10321	7.32082	86.446	1.01029	91.6689
NC_001416.1	10332	10332	19.3517	88.7873	1.00851	79.6398
NC_001416.1	10333	10333	7.08431	87.7853	1.00927	91.9064
NC_001416.1	10355	10355	17.5049	88.037	1.00908	81.486
NC_001416.1	10356	10356	6.58363	89.0933	1.00828	92.4081
NC_001416.1	10358	10358	14.7415	89.5319	1.00795	84.2505
NC_001416.1	10359	10359	20.5996	87.8387	1.00923	78.3912
NC_001416.1	10360	10360	3.61522	88.9673	1.00838	95.3764
NC_001416.1	10361	10361	21.4391	86.7393	1.01007	77.5509
NC_001416.1	10369	10369	6.30265	87.3482	1.0096	92.6877
NC_001416.1	10370	10370	10.0117	82.4495	1.01332	88.9749
NC_001416.1	10404	10404	21.4738	81.8079	1.01381	77.5124
NC_001416.1	10405	10405	5.24103	82.3157	1.01343	93.7455
NC_001416.1	10417	10417	3.53855	83.7933	1.0123	95.4491
NC_001416.1	10418	10418	8.51185	83.0935	1.01284	90.4753
NC_001416.1	10427	10427	25.8336	82.826	1.01304	73.1534
NC_001416.1	10428	10428	9.70819	76.6784	1.01771	89.2741
NC_001416.1	10437	10437	4.16429	91.5029	1.00645	94.8293
NC_001416.1	10438	10438	14.8634	90.4762	1.00723	84.1294
NC_001416.1	10441	10441	10.6169	90.1812	1.00745	88.3756
NC_001416.1	10442	10442	4.52333	91.9664	1.0061	94.4706
NC_001416.1	10459	10459	7.78288	90.1744	1.00746	91.2097
NC_001416.1	10460	10460	20	86.9438	1.00991	78.9901
NC_001416.1	10467	10467	4.80542	85.8899	1.01071	94.1839
NC_001416.1	10468	10468	10.6346	85.2993	1.01116	88.3542
NC_001416.1	10476	10476	4.99109	80.7487	1.01462	93.9943
NC_001416.1	10477	10477	25.1429	82.1407	1.01356	73.8436
NC_001416.1	10485	10485	4.12718	84.4218	1.01183	94.861
NC_001416.1	10486	10486	4.73214	83.7674	1.01232	94.2555
NC_001416.1	10495	10495	8.4538	88.2494	1.00892	90.5373
NC_001416.1	10496	10496	8.5688	87.3054	1.00964	90.4216
NC_001416.1	10525	10525	58.2672	80.5954	1.01473	40.718
NC_001416.1	10526	10526	3.92157	84.6748	1.01163	95.0668
NC_001416.1	10538	10538	7.89718	84.6712	1.01164	91.0912
NC_001416.1	10539	10539	5.45171	83.9392	1.01219	93.5361
NC_001416.1	10552	10552	8.02432	90.6687	1.00708	90.9686
NC_001416.1	10553	10553	3.92962	92.8973	1.00539	95.065
NC_001416.1	10559	10559	3.9192	75.9098	1.01829	95.0625
NC_001416.1	10560	10560	46.6144	64.2607	1.02713	52.3585
NC_001416.1	10568	10568	6.96996	78.4119	1.01639	92.0136
NC_001416.1	10569	10569	5.10003	80.7523	1.01461	93.8854
NC_001416.1	10588	10588	9.71412	79.7927	1.01534	89.2705
NC_001416.1	10589	10589	16.1254	84.7424	1.01158	82.863
NC_001416.1	10601	10601	7.66094	85.442	1.01105	91.328
NC_001416.1	10602	10602	3.16527	80.8771	1.01452	95.8202
NC_001416.1	10623	10623	3.92501	85	1.01139	95.0636
NC_001416.1	10624	10624	7.47504	80.7195	1.01464	91.5103
NC_001416.1	10639	10639	6.08774	85.6792	1.01087	92.9014
NC_001416.1	10640	10640	3.35946	91.5437	1.00642	95.6341
NC_001416.1	10651	10651	3.59798	82.4953	1.01329	95.3887
NC_001416.1	10652	10652	53.3487	79.6029	1.01549	45.6359
NC_001416.1	10663	10663	14.9955	85.1368	1.01128	83.9932
NC_001416.1	10664	10664	4.16546	87.0831	1.00981	94.8247
NC_001416.1	10670	10670	4.21725	79.8084	1.01533	94.7674
NC_001416.1	10671	10671	3.50877	85.1517	1.01127	95.48
NC_001416.1	10681	10681	22.5954	77.2498	1.01727	76.3874
NC_001416.1	10682	10682	6.16656	82.3731	1.01338	92.8201
NC_001416.1	10689	10689	3.97824	85.098	1.01131	95.0104
NC_001416.1	10690	10690	6.20232	82.5956	1.01321	92.7845
NC_001416.1	10696	10696	27.2472	79.2703	1.01574	71.7371
NC_001416.1	10697	10697	23.7951	75.0382	1.01895	75.186
NC_001416.1	10714	10714	24.1414	83.6118	1.01244	74.8461
NC_001416.1	10715	10715	6.79877	86.8992	1.00995	92.1913
NC_001416.1	10724	10724	3.71528	90.75	1.00702	95.2777
NC_001416.1	10725	10725	4.13913	90.3586	1.00732	94.8535
NC_001416.1	10727	10727	9.13495	88.7137	1.00857	89.8565
NC_001416.1	10728	10728	7.78318	90.1176	1.0075	91.2093
NC_001416.1	10742	10742	14.6542	77.2643	1.01726	84.3285
NC_001416.1	10743	10743	8.24348	79.759	1.01537	90.7412
NC_001416.1	10749	10749	3.76283	85.1715	1.01126	95.2259
NC_001416.1	10750	10750	5.32741	84.6914	1.01162	93.661
NC_001416.1	10772	10772	5.53271	87.4453	1.00953	93.4578
NC_001416.1	10773	10773	4.66899	83.2163	1.01274	94.3183
NC_001416.1	10775	10775	6.56471	91.5627	1.00641	92.4289
NC_001416.1	10776	10776	8.36328	89.0052	1.00835	90.6284
NC_001416.1	10783	10783	8.72962	91.6873	1.00631	90.2641
NC_001416.1	10784	10784	5.78358	89.7797	1.00776	93.2087
NC_001416.1	10796	10796	11.1637	86.174	1.0105	87.8258
NC_001416.1	10797	10797	15.9639	85.5543	1.01097	83.0252
NC_001416.1	10807	10807	5.60928	90.3909	1.0073	93.3834
NC_001416.1	10808	10808	4.33373	86.698	1.0101	94.6562
NC_001416.1	10853	10853	27.0551	85.873	1.01072	71.9342
NC_001416.1	10854	10854	4.62363	86.8566	1.00998	94.3664
NC_001416.1	10856	10856	15.7829	86.5252	1.01023	83.2069
NC_001416.1	10857	10857	7.25552	85.166	1.01126	91.7332
NC_001416.1	10886	10886	5.85814	89.9947	1.0076	93.1343
NC_001416.1	10887	10887	8.52866	89.1736	1.00822	90.4631
NC_001416.1	10891	10891	4.14033	84.1321	1.01205	94.8476
NC_001416.1	10892	10892	55.949	82.2375	1.01348	43.0375
NC_001416.1	10903	10903	16.9381	84.6238	1.01167	82.0502
NC_001416.1	10904	10904	32.6036	81.2569	1.01423	66.3822
NC_001416.1	10921	10921	23.9252	84.1214	1.01205	75.0628
NC_001416.1	10922	10922	3.80868	87.3536	1.0096	95.1817
NC_001416.1	10927	10927	3.73184	88.0739	1.00905	95.2591
NC_001416.1	10928	10928	17.7165	86.9673	1.00989	81.2736
NC_001416.1	10933	10933	3.87903	82.2923	1.01344	95.1075
NC_001416.1	10934	10934	37.262	81.3953	1.01412	61.7239
NC_001416.1	10937	10937	8.62471	91.3151	1.00659	90.3687
NC_001416.1	10938	10938	5.07426	91.3155	1.00659	93.9191
NC_001416.1	10942	10942	27.8694	86.0013	1.01063	71.12
NC_001416.1	10943	10943	23.9124	86.692	1.0101	75.0775
NC_001416.1	10948	10948	4.11682	85.8824	1.01072	94.8725
NC_001416.1	10949	10949	6.03531	86.148	1.01052	92.9542
NC_001416.1	10982	10982	3.63694	88.3621	1.00884	95.3542
NC_001416.1	10983	10983	29.8916	82.5673	1.01323	69.0951
NC_001416.1	10996	10996	9.09091	87.3171	1.00963	89.8995
NC_001416.1	10997	10997	6.53236	89.755	1.00778	92.4599
NC_001416.1	11009	11009	6.93928	85.766	1.01081	92.0499
NC_001416.1	11010	11010	3.69258	83.3968	1.0126	95.2948
NC_001416.1	11020	11020	18.442	81.3878	1.01413	80.5439
NC_001416.1	11021	11021	7.21999	81.8792	1.01376	91.7662
NC_001416.1	11029	11029	3.94864	81.4876	1.01405	95.0373
NC_001416.1	11030	11030	10.0348	84.6329	1.01167	88.9535
NC_001416.1	11037	11037	29.6962	84.796	1.01154	69.2923
NC_001416.1	11038	11038	17.0677	88.2517	1.00892	81.9234
NC_001416.1	11060	11060	5.34326	87.6938	1.00934	93.6474
NC_001416.1	11061	11061	7.27384	88.7556	1.00854	91.7176
NC_001416.1	11068	11068	17.8435	81.1905	1.01428	81.1422
NC_001416.1	11069	11069	5.81683	81.0945	1.01435	93.1688
NC_001416.1	11080	11080	10.4962	88.4899	1.00874	88.4951
NC_001416.1	11081	11081	5.72224	88.5587	1.00869	93.2691
NC_001416.1	11096	11096	4.07592	88.55	1.00869	94.9154
NC_001416.1	11097	11097	21.0831	85.7276	1.01084	77.9061
NC_001416.1	11108	11108	26.8647	86.2328	1.01045	72.1248
NC_001416.1	11109	11109	22.6284	84.1769	1.01201	76.3596
NC_001416.1	11122	11122	22.067	83.7751	1.01232	76.9206
NC_001416.1	11123	11123	7.52457	85.7614	1.01081	91.4646
NC_001416.1	11132	11132	5.13822	86.8027	1.01002	93.8518
NC_001416.1	11133	11133	15.8674	86.788	1.01003	83.1226
NC_001416.1	11149	11149	3.83431	82.6273	1.01319	95.1525
NC_001416.1	11150	11150	15.5685	83.656	1.01241	83.4191
NC_001416.1	11170	11170	12.9168	84.1627	1.01202	86.0712
NC_001416.1	11171	11171	26.6893	82.5405	1.01325	72.2975
NC_001416.1	11172	11172	5.73356	85.5882	1.01094	93.2555
NC_001416.1	11173	11173	10.8757	85.8902	1.01071	88.1136
NC_001416.1	11189	11189	11.9348	84.0021	1.01215	87.053
NC_001416.1	11190	11190	3.38012	86.4057	1.01032	95.6096
NC_001416.1	11192	11192	3.34467	86.901	1.00994	95.6454
NC_001416.1	11193	11193	10.043	87.3224	1.00962	88.9473
NC_001416.1	11210	11210	41.975	75.0294	1.01896	57.0061
NC_001416.1	11211	11211	5.69656	78.6246	1.01623	93.2872
NC_001416.1	11222	11222	27.0914	83.9976	1.01215	71.8964
NC_001416.1	11223	11223	4.25836	90.421	1.00727	94.7344
NC_001416.1	11242	11242	4.07028	85.8688	1.01073	94.919
NC_001416.1	11243	11243	15.5177	87.8525	1.00922	83.473
NC_001416.1	11245	11245	10.3469	84.7909	1.01155	88.6416
NC_001416.1	11246	11246	7.53846	88.0383	1.00908	91.4525
NC_001416.1	11248	11248	20.5098	87.1161	1.00978	78.4804
NC_001416.1	11249	11249	6.8568	89.9219	1.00765	92.1356
NC_001416.1	11257	11257	4.33224	81.3916	1.01413	94.6536
NC_001416.1	11258	11258	7.15591	84.8733	1.01148	91.8326
NC_001416.1	11260	11260	4.35422	82.9154	1.01297	94.6328
NC_001416.1	11261	11261	43.638	81.0518	1.01439	55.3476
NC_001416.1	11268	11268	29.4153	73.722	1.01995	69.5648
NC_001416.1	11269	11269	3.26679	78.0273	1.01668	95.7165
NC_001416.1	11282	11282	7.19243	89.0943	1.00828	91.7993
NC_001416.1	11283	11283	12.7068	90.3625	1.00732	86.2858
NC_001416.1	11287	11287	6.35401	83.871	1.01224	92.6337
NC_001416.1	11288	11288	5.19243	85.6277	1.01091	93.7967
NC_001416.1	11290	11290	9.3702	85.9617	1.01066	89.6191
NC_001416.1	11291	11291	14.352	87.7533	1.0093	84.6387
NC_001416.1	11302	11302	5	85.9168	1.01069	93.9893
NC_001416.1	11303	11303	4.60012	86.1722	1.0105	94.3894
NC_001416.1	11322	11322	3.59487	88.6847	1.00859	95.3965
NC_001416.1	11323	11323	11.6144	88.1256	1.00901	87.3766
NC_001416.1	11327	11327	6.79671	86.6968	1.0101	92.1932
NC_001416.1	11328	11328	4.44885	87.1648	1.00974	94.5414
NC_001416.1	11330	11330	4.56495	86.9767	1.00989	94.4252
NC_001416.1	11331	11331	49.929	83.2024	1.01275	49.0583
NC_001416.1	11339	11339	7.84787	83.7044	1.01237	91.1398
NC_001416.1	11340	11340	4.06944	84.7721	1.01156	94.919
NC_001416.1	11353	11353	14.5885	84.0909	1.01208	84.3995
NC_001416.1	11354	11354	7.73481	82.3237	1.01342	91.2518
NC_001416.1	11356	11356	4.12747	84.8513	1.0115	94.861
NC_001416.1	11357	11357	55.8696	82.0866	1.0136	43.1168
NC_001416.1	11360	11360	3.97231	89.3358	1.0081	95.0196
NC_001416.1	11361	11361	4.21687	85.4563	1.01104	94.7721
NC_001416.1	11366	11366	22.327	86.7958	1.01002	76.663
NC_001416.1	11367	11367	6.27651	82.52	1.01327	92.7102
NC_001416.1	11371	11371	4.72953	89.1546	1.00823	94.2622
NC_001416.1	11372	11372	7.0632	87.2918	1.00965	91.9272
NC_001416.1	11394	11394	16.0994	86.1694	1.0105	82.8901
NC_001416.1	11395	11395	8.77752	83.7638	1.01233	90.2102
NC_001416.1	11397	11397	5.87002	84.1705	1.01202	93.118
NC_001416.1	11398	11398	16.7311	81.5408	1.01401	82.2549
NC_001416.1	11419	11419	9.25983	87.7038	1.00934	89.7308
NC_001416.1	11420	11420	5.75816	90.6073	1.00713	93.2347
NC_001416.1	11446	11446	27.8163	88.2798	1.0089	71.1748
NC_001416.1	11447	11447	13.0125	89.5647	1.00792	85.9795
NC_001416.1	11448	11448	11.5765	88.3189	1.00887	87.4146
NC_001416.1	11449	11449	12.0631	90.4545	1.00725	86.9297
NC_001416.1	11473	11473	5.72469	88.8029	1.0085	93.2668
NC_001416.1	11474	11474	17.2474	89.9809	1.00761	81.745
NC_001416.1	11490	11490	9.20081	73.3416	1.02024	89.779
NC_001416.1	11491	11491	3.82096	77.7778	1.01687	95.1622
NC_001416.1	11501	11501	9.52203	86.8754	1.00996	89.468
NC_001416.1	11502	11502	6.6994	88.2038	1.00896	92.2916
NC_001416.1	11503	11503	15.4432	86.7877	1.01003	83.5468
NC_001416.1	11504	11504	21.7818	88.7863	1.00851	77.2097
NC_001416.1	11533	11533	3.93202	88.1226	1.00902	95.059
NC_001416.1	11534	11534	6.43175	91.6722	1.00632	92.5619
NC_001416.1	11549	11549	7.78574	87.7778	1.00928	91.205
NC_001416.1	11550	11550	3.61022	86.8523	1.00998	95.3798
NC_001416.1	11565	11565	26.1656	83.7119	1.01237	72.822
NC_001416.1	11566	11566	12.8785	86.8886	1.00995	86.1115
NC_001416.1	11588	11588	9.13057	87.905	1.00918	89.8602
NC_001416.1	11589	11589	8.13351	86.1827	1.01049	90.856
NC_001416.1	11596	11596	34.6439	85.7025	1.01085	64.3453
NC_001416.1	11597	11597	12.69	88.6616	1.00861	86.3014
NC_001416.1	11598	11598	11.6557	86.3419	1.01037	87.334
NC_001416.1	11599	11599	15.7447	88.7001	1.00858	83.2467
NC_001416.1	11602	11602	44.2364	90.1995	1.00744	54.7562
NC_001416.1	11603	11603	18.3339	87.2072	1.00971	80.6564
NC_001416.1	11604	11604	3.77117	88.4418	1.00877	95.2201
NC_001416.1	11605	11605	7.38143	88.6792	1.00859	91.61
NC_001416.1	11619	11619	16.3687	82.3124	1.01343	82.6179
NC_001416.1	11620	11620	8.23275	82.4766	1.0133	90.754
NC_001416.1	11631	11631	4.21117	89.8488	1.00771	94.7811
NC_001416.1	11632	11632	4.53853	85.1145	1.0113	94.4502
NC_001416.1	11638	11638	15.2669	77.1942	1.01731	83.7157
NC_001416.1	11639	11639	31.1978	81.3364	1.01417	67.7881
NC_001416.1	11648	11648	10.5502	79.8252	1.01532	88.4345
NC_001416.1	11649	11649	27.4875	80.6272	1.01471	71.4978
NC_001416.1	11652	11652	4.42716	90.0977	1.00752	94.5653
NC_001416.1	11653	11653	22.9265	83.7893	1.01231	76.0612
NC_001416.1	11692	11692	39.8124	85.2993	1.01116	59.1765
NC_001416.1	11693	11693	13.903	85.7232	1.01084	85.0862
NC_001416.1	11705	11705	3.86688	83.9604	1.01218	95.1209
NC_001416.1	11706	11706	26.1905	81.5309	1.01402	72.7955
NC_001416.1	11711	11711	5.05725	84.6626	1.01164	93.9311
NC_001416.1	11712	11712	11.1701	84.1069	1.01207	87.8179
NC_001416.1	11716	11716	3.79944	89.5245	1.00795	95.1926
NC_001416.1	11717	11717	5.9645	89.0896	1.00828	93.0272
NC_001416.1	11721	11721	4.62375	87.6933	1.00934	94.3669
NC_001416.1	11722	11722	3.94089	90.3704	1.00731	95.0518
NC_001416.1	11735	11735	3.92891	86.2909	1.01041	95.0607
NC_001416.1	11736	11736	11.6613	82.2222	1.0135	87.3252
NC_001416.1	11743	11743	32.0282	79.2385	1.01576	66.956
NC_001416.1	11744	11744	23.4143	72.1799	1.02112	75.5645
NC_001416.1	11756	11756	5.0803	89.6151	1.00788	93.9118
NC_001416.1	11757	11757	25.8075	87.0539	1.00983	73.1827
NC_001416.1	11760	11760	7.26609	88.6918	1.00858	91.7253
NC_001416.1	11761	11761	6.18459	90.3253	1.00734	92.8081
NC_001416.1	11770	11770	9.33199	88.8396	1.00847	89.6595
NC_001416.1	11771	11771	3.09446	88.5714	1.00868	95.8969
NC_001416.1	11773	11773	6.05149	89.5544	1.00793	92.9406
NC_001416.1	11774	11774	18.756	88.7124	1.00857	80.2354
NC_001416.1	11789	11789	9.32836	86.5836	1.01019	89.6615
NC_001416.1	11790	11790	12.9264	85.36	1.01111	86.0624
NC_001416.1	11793	11793	4.60504	91.3536	1.00656	94.3884
NC_001416.1	11794	11794	3.47934	90.4649	1.00724	95.5134
NC_001416.1	11825	11825	5.01969	86.7257	1.01008	93.9702
NC_001416.1	11826	11826	5.45509	88.1811	1.00897	93.5359
NC_001416.1	11842	11842	11.5852	78.2171	1.01654	87.3983
NC_001416.1	11843	11843	21.1916	82.9309	1.01296	77.7954
NC_001416.1	11854	11854	6.6879	84.4857	1.01178	92.3003
NC_001416.1	11855	11855	5.4132	87.6448	1.00938	93.5774
NC_001416.1	11863	11863	10.9134	86.9828	1.00988	88.0767
NC_001416.1	11864	11864	5.03202	87.536	1.00946	93.9585
NC_001416.1	11866	11866	8.05687	87.7148	1.00933	90.9338
NC_001416.1	11867	11867	5.90895	89.1555	1.00823	93.0828
NC_001416.1	11869	11869	4.25746	88.5399	1.0087	94.7338
NC_001416.1	11870	11870	54.6778	82.0924	1.0136	44.3087
NC_001416.1	11887	11887	4.2517	85.0555	1.01135	94.737
NC_001416.1	11888	11888	20.3831	85.7275	1.01084	78.606
NC_001416.1	11890	11890	7.6396	86.3714	1.01035	91.3501
NC_001416.1	11891	11891	7.47914	88.2676	1.00891	91.512
NC_001416.1	11902	11902	4.2641	82.917	1.01297	94.7229
NC_001416.1	11903	11903	24.1453	75.2899	1.01876	74.8359
NC_001416.1	11915	11915	4.34617	87.766	1.00929	94.6445
NC_001416.1	11916	11916	6.77741	87.5235	1.00947	92.2131
NC_001416.1	11929	11929	13.7602	87.4214	1.00955	85.2303
NC_001416.1	11930	11930	16.585	89.7325	1.00779	82.4072
NC_001416.1	11933	11933	4.53258	87.9269	1.00917	94.4583
NC_001416.1	11934	11934	43.1328	85.7494	1.01082	55.8563
NC_001416.1	11937	11937	17.8397	88.8803	1.00844	81.1518
NC_001416.1	11938	11938	15.9653	87.299	1.00964	83.0251
NC_001416.1	11971	11971	6.3745	84.3489	1.01188	92.6136
NC_001416.1	11972	11972	3.59566	84.4382	1.01181	95.3925
NC_001416.1	11988	11988	4.62576	85.8307	1.01076	94.3635
NC_001416.1	11989	11989	13.65	86.1559	1.01051	85.3395
NC_001416.1	11992	11992	11.6242	87.8176	1.00925	87.3666
NC_001416.1	11993	11993	4.33404	86.0825	1.01057	94.6554
NC_001416.1	12008	12008	3.34741	88.3466	1.00885	95.6437
NC_001416.1	12009	12009	8.91254	87.4488	1.00953	90.0779
NC_001416.1	12036	12036	29.0159	85.7705	1.0108	69.9733
NC_001416.1	12037	12037	11.9348	88.4588	1.00876	87.0564
NC_001416.1	12039	12039	4.91706	87.1383	1.00976	94.0732
NC_001416.1	12040	12040	5.49885	87.8359	1.00923	93.4919
NC_001416.1	12055	12055	12.4002	83.5095	1.01252	86.5872
NC_001416.1	12056	12056	13.8908	84.7458	1.01158	85.0976
NC_001416.1	12068	12068	57.4407	85.2747	1.01118	41.5482
NC_001416.1	12069	12069	3.90541	86.7622	1.01005	95.0845
NC_001416.1	12070	12070	5.36508	84.9748	1.01141	93.6235
NC_001416.1	12071	12071	12.7015	85.8464	1.01075	86.2878
NC_001416.1	12085	12085	14.661	82.6616	1.01316	84.3258
NC_001416.1	12086	12086	6.97254	83.7993	1.0123	92.0152
NC_001416.1	12088	12088	17.2436	87.1512	1.00975	81.7467
NC_001416.1	12089	12089	23.6474	83.2242	1.01274	75.3398
NC_001416.1	12093	12093	10.8767	90.9426	1.00688	88.1164
[truncated: 4,222 more rows]
